# Supplementary material for: IKKε isoform switching governs the immune response against EV71 infection
Source: Commun Biol. 2021 Jun 2;4:663. doi: 10.1038/s42003-021-02187-x (PMC8172566; doi:10.1038/s42003-021-02187-x)
Supplement: Supplementary file 4 — Supplementary Data [file 42003_2021_2187_MOESM4_ESM.xlsx]

## Sheet: Source data content
Supplementary Data worksheets	Source Data Description Figures related to the source data	Figures related to the source data
Supplementary Data 1	The differentially expressed genes in EV71 infection
Supplementary Data 2	Enriched pathways with differentially expressed genes in EV71 infection
Supplementary Data 3	List of isoform switching genes in EV71 infection
Supplementary Data 4	RNA-seq for expression of IKKε isoforms in RD cells upon EV71 infection	Fig. 1b left panel
Supplementary Data 5	ddPCR for expression of IKKε isoforms in RD cells upon EV71 infection	Fig. 1b middle panel
Supplementary Data 6	ddPCR for expression of IKKε isoforms in SH-SY5Y cells upon EV71 infection	Fig. 1b right panel
Supplementary Data 7	IFNβ, IRF7, IRF3 reporter activities driven by IKKε isoforms in HEK293 cells	Fig. 2a
Supplementary Data 8	qPCR for expression of IFNβ in RD cells ectopically expressing each IKKε isoform upon EV71 infection	Fig. 2b
Supplementary Data 9	OAS1 or ISG56 promoter activities driven by IKKε isoforms in RD cells upon EV71 infection	Fig. 2c
Supplementary Data 10	qPCR for expression of OAS1 or ISG56 in RD cells ectopically expressing each IKKε isoform upon EV71 infection	Fig. 2d
Supplementary Data 11	Plaque assay for determination of EV71 propagation in RD cells ectopically expressing each IKKε isoform	Fig. 2e
Supplementary Data 12	Plaque assay to determine EV71 propagation in RD cells with manipulation of IKKε isoform expression	Fig. 2f

## Sheet: Supplementary data 1
Gene	4 h.p.i.	8 h.p.i.
AAA1	0	0
ABCA13	2.1	3.04
ABCB1	2.24	7.43
ABHD16B	0.42	0.25
ABO	0	0
ACCS	0	0
ACOT11	0.62	0.48
ACOT12	2.24	3.49
ACR	1.69	2.48
ADAM11	0.38	0.33
ADAM21P1	1.88	2.28
ADAM3A	0	0
ADAMTS1	0.47	0.44
ADH1B	0	0
ADM2	20.07	26.91
ADRA1B	0.79	0.44
AEBP2	1.62	2.3
AGXT	0.02	0
AGXT2L2	0.01	0.01
AHR	1.71	2.47
AIF1	1.97	3.03
AIRE	0	0
AKAP17A	0	0
ALAS2	1.78	2.3
ALB	0	0
ALLC	2.81	3.38
ALPI	0	0
ALS2CR12	1.78	2.71
AMICA1	0	0
AMY1B	0	0
AMY1C	0.01	0
ANGPTL1	2.06	2.1
ANKAR	1.95	2.25
ANKRD20A3	1.5	3.13
ANKRD20A4	2.4	3.55
ANKRD20A8P	2.18	3
ANKRD34C	0.56	0
ANKRD35	1.15	2.18
ANKRD43	3.11	3.15
ANXA3	1.53	2.62
APOA2	0.22	0
APOD	1.96	2.77
APOL4	3.02	3.93
AQP12B	0.49	0.38
AQP8	1.13	4.7
ARAP2	1.62	2.52
ARHGAP11A	1.56	2.13
ARHGAP11B	1.78	2.66
ARHGAP5	1.69	2.16
ARHGEF19	0.67	0.43
ARID4A	1.91	3.05
ARID4B	1.48	2.18
ARL14	2.2	9.01
ASMT	0	0
ASXL3	2.15	2.2
ATF3	2.2	3.48
ATF4	1.45	2
ATF7IP2	3070	3740
ATOH8	0.5	0.38
AVIL	1.64	2.04
B3GALT2	2.14	2.51
B3GNT2	1.85	2.81
BARHL2	1.34	2.7
BASP1P1	0	0
BCAR4	2.13	3.53
BCL2L14	1.65	2.39
BCL6	1.81	2.76
BEST1	1.98	2.93
BEST2	4.75	7.66
BEX1	0	0
BIRC3	2.2	2.82
BLCAP	0.68	0.5
BLK	0	0
BLZF1	1.53	2.08
BRD8	1.82	2.47
BRS3	0	0
BTG3	1.71	2.59
BTN1A1	1.13	4.29
C10orf113	0.8	0.23
C10orf82	1.12	3.42
C11orf36	0	0
C11orf90	0	0
C12orf59	0	0
C12orf74	0.28	0
C13orf15	1.77	3.91
C13orf39	0.37	0
C14orf182	1.9	2.49
C16orf3	0.58	0.26
C17orf105	0.38	0
C17orf62	0.69	0.49
C17orf65	0.6	0.39
C17orf90	0.6	0.36
C18orf1	0	0
C19orf30	1.12	9.91
C19orf46	2.09	2.97
C19orf71	0.59	0.33
C19orf73	0.25	0.2
C1orf111	0.29	0.25
C1orf130	0	0
C1orf152	0.67	0.43
C1orf201	0.99	0
C1orf95	0.65	0.46
C1QL2	0	0
C20orf106	1.77	2.03
C20orf134	0.66	0.29
C20orf197	0.62	0.42
C20orf201	0.81	0.49
C21orf119	0.69	0.5
C21orf122	0.61	0.4
C2CD4B	0.27	0.16
C2CD4D	0	0
C2orf49	1.64	2.32
C2orf69	2.11	2.58
C2orf77	1.61	2.59
C5orf41	4.76	6.05
C5orf48	0	0
C6orf1	5.13	5.38
C6orf136	0	0
C6orf142	0	0
C6orf150	0	0
C7orf29	0.64	0.47
C7orf33	0	0
C7orf40	1.48	2.11
C7orf61	2.9	5.65
C7orf64	2.28	3.63
C8orf4	45.79	132.95
C8orf51	0.59	0.38
C8orf74	0	0
C8orf85	0	0
C9orf135	0.23	0
C9orf144B	0	0
C9orf16	0.01	0.01
C9orf9	0.98	0.24
C9orf96	1.07	3.3
CADPS	81.14	89.42
CALR3	0.45	0.35
CAPN8	0	0
CARD16	1.55	2.41
CAV3	0.88	0.47
CBWD5	2.09	2.93
CCDC116	5.48	7.69
CCDC123	1.52	2.12
CCDC159	1.59	2.04
CCDC27	0.26	0.19
CCDC28A	1.76	2.24
CCDC3	0	0
CCDC30	1.12	2.02
CCDC37	0.7	0.35
CCDC55	1.56	2.04
CCDC62	1.5	2.22
CCDC71	0.56	0.25
CCL25	0	0
CCNA1	1.61	2.93
CCNO	0.45	0.32
CCR1	1.47	4.29
CCR10	0.52	0.31
CCR3	0	0
CCR8	0	0
CD14	6.22	10.26
CD1C	0	0
CD200	0	0
CD22	27.05	27.64
CD300A	3.4	3.42
CDC37L1	1.77	2.39
CDHR4	0	0
CDK17	4.1	4.27
CDK5R2	0.47	0.3
CEACAM4	0	0
CECR6	0.63	0.47
CELF4	1.4	2.03
CES1P1	0	0
CETN4P	1.58	3.54
CFHR1	3.37	11.16
CFP	3.48	5.12
CGB	0	0
CGB7	0	0
CHAD	0.31	0.16
CHD9	1.69	2.1
CHPF	0.82	0.18
CHST1	32.53	32.61
CHST12	0	0
CHST6	0.63	0.49
CIR1	1.67	2.19
CITED2	2.79	4.04
CLDN3	0.62	0.32
CLDN5	0.93	0.5
CLEC1A	0.53	0.4
CLEC3B	2.25	3.04
CLEC4GP1	0	0
CLK1	1.99	3.48
CNDP1	6.82	6.88
CNO	0.59	0.4
CNOT4	1.56	2.04
CNR2	3.39	3.46
COL7A1	1.11	2.07
COX6A2	0	0
COX7B2	0	0
CPEB2	1.82	2.86
CPN2	1.84	2.22
CRTAM	2.8	3.62
CRYGS	0.36	0.31
CSF2RA	0	0
CSF2RB	2.24	8.13
CSMD2	0.66	0.42
CST11	0.15	0
CT47A5	0	0
CTAG1A	0.56	0.01
CTAG1B	0.86	0.34
CTF1	0.75	0.47
CTGF	1.42	2.73
CTTNBP2NL	1.73	2.34
CXADRP3	1.46	2.62
CXCL3	4.09	5.24
CXCL9	0.27	0
CXorf22	0.3	0
CXorf36	0	0
CXXC1P1	0.46	0.18
CYB561D1	0.63	0.48
CYP2A7	0	0
CYP2C19	0	0
CYP4B1	0	0
CYR61	2.97	6.12
CYTIP	0.75	0.37
DACH1	1.98	2.59
DBP	0.42	0.37
DCDC1	1.3	2.18
DCUN1D3	1.65	2.09
DDIT3	1.63	2.36
DDX4	3210	3420
DDX53	1.7	78500
DEFB1	0	0
DEFB119	0	0
DEFB125	0	0
DENND2C	2.36	3.13
DHRS2	1.81	2.41
DHRS9	1.49	2.35
DKFZp686O1327	0.82	0
DMRTA1	1.36	2.15
DNAH9	0.99	0.47
DNAJC30	0.69	0.44
DNAJC5	0.62	0.49
DNAJC5B	0.83	0
DNMT3L	0	0
DPCR1	5.79	31.21
DPP4	1.49	3.6
DPPA2	0	0
DRD1	0.56	0
DSC2	1.77	2.4
DSG1	1.56	3.24
DUOXA2	0.59	0.18
DUSP10	1.7	2.77
DUSP8	2.13	4.43
EBLN1	2.02	2.9
EDN1	5.35	12.76
EGR1	3.47	12.15
EGR2	2.73	8.59
EGR3	1.36	2.01
EIF5A2	1.67	2.07
ELANE	0.74	0.45
ELL2	1.89	2.71
ENAM	1.9	3.44
ENC1	1.39	2.05
ENDOU	1.24	2.23
EPCAM	1.68	3.39
EPHB6	2.05	2.61
EPYC	0	0
ESPNP	0.53	0.39
F10	0.51	0.48
F13B	3.4	7.5
F5	1.88	3.75
F8A1	0.98	0
F8A2	0	0
FABP12	0.84	0.44
FAM100B	2	2.03
FAM133A	2.38	2.7
FAM150A	0	0
FAM167B	0.57	0.48
FAM170B	0	0
FAM181B	0.65	0.4
FAM19A5	0	0
FAM20A	0.46	0.45
FAM23A	2.19	5.18
FAM3B	0.18	0
FAM46A	2.26	4.06
FAM55D	0.36	0
FAM5B	0.76	0.49
FAM69C	0	0
FAM71C	0	0
FAM76B	1.53	2.16
FAM95B1	0.57	0
FBXO2	8.12	9.12
FBXO24	1.27	2.17
FBXO48	1.63	2.05
FBXW7	1.59	2.08
FCGR1A	3.33	4.15
FCN3	1.48	2.49
FCRL3	0	0
FEZF2	0	0
FGB	0	0
FKSG29	0.91	0.28
FLJ14107	0.7	0.49
FLJ23152	2.25	2.95
FLJ34208	0	0
FLJ37453	0.58	0.39
FLJ37543	0.54	0
FLJ39582	0.74	0.49
FLJ41941	0.86	0.39
FOS	3.69	12.29
FOXD4L6	0.36	0
FOXE3	0.54	0
FRZB	1.41	2.21
FSTL4	0.64	0.45
FUBP1	1.54	2.25
FUT3	2.5	3.22
FUT4	0	0
FUT9	0	0
FZD7	0.59	0.46
G6PC2	6.6	9.04
GABRA6	0	0
GADD45B	3.49	5.48
GAGE1	0.67	0
GAGE12B	0.7	0
GAGE12C	7.26	11000000000
GAGE12D	0	0
GAGE12H	0	0
GAGE6	1.31	630.53
GAL	540.31	558.59
GAL3ST1	0	0
GAS5	1.43	2.09
GBA3	0	0
GCNT3	0.65	0.47
GDA	0	0
GDEP	0	0
GDF2	0	0
GDPD3	1.45	2.2
GEM	1.64	2.65
GFRA3	1.13	3.32
GFRA4	0	0
GGTLC1	0	0
GHRH	0.85	0.32
GIMAP1	0.54	0
GIPC2	1.86	3.55
GJA4	0	0
GK2	0	0
GLT6D1	0	0
GNMT	2.11	2.79
GOLGA6L10	1.39	2.15
GOLGA8G	1.06	2.92
GPAT2	0.56	0
GPBAR1	0.74	0.47
GPR111	0	0
GPR182	0.53	0.38
GPR84	4.2	5.12
GPR85	1.52	2.22
GPT2	0.84	0.02
GRB7	8.05	12.62
GREB1	0.51	0.4
GRIN2B	0.38	0
GRK7	11.61	18.56
GRM3	0.67	0.34
GTPBP6	0	0
GUCA1B	2.44	4.03
H1FNT	4.5	6.05
HAGHL	0.71	0.44
HAL	4.45	4.86
HAO1	0	0
HAPLN1	0.55	0
HAS1	0.58	0.49
HBEGF	1.68	2.55
HBG2	0	0
HCG26	0	0
HCG4	0.37	0
HCK	0	0
HCN4	0.66	0.47
HCRT	0	0
HEPACAM2	0.98	0
HES1	1.92	2.88
HES5	0	0
HHIP	2.93	4.16
HHIPL1	0	0
HIST1H1C	2.71	3.55
HIST1H1E	3.96	4.96
HIST1H1T	6.86	10.77
HIST1H2AA	2.23	2.35
HIST1H2AE	2.17	2.96
HIST1H2AK	3.69	3.72
HIST1H2BB	2	2.96
HIST1H2BD	2.83	3.6
HIST1H2BF	2.33	3.03
HIST1H2BG	6.81	10.57
HIST1H2BJ	2.02	2.19
HIST1H2BK	1.74	2.22
HIST1H2BM	1.71	2.25
HIST2H2BE	2.49	3.24
HIST2H4B	0	0
HLA-DOB	1.64	2.08
HLA-H	1.74	2.09
HLA-J	0.55	0.49
HMGCR	1.59	2.33
HMGCS1	1.78	3
HMGN5	1.57	2.05
HNF4A	0	0
HNMT	3.21	3.33
HNRNPA1P10	4.46	5.06
HNRNPCL1	2.22	6.44
HORMAD1	1.96	2.08
HOXA2	1.89	2.54
HOXD1	2.11	37.68
HR	0.41	0.3
HRG	0	0
HSD17B1	19.3	20.81
HSD17B13	1.59	2.82
HSPC157	0.63	0.47
HTR3C	0	0
HTR3D	0	0
HTR7P1	0.51	0.48
HYAL4	0	0
IDI1	1.62	2.2
IER3	2.33	4.53
IFNE	0	0
IGSF21	0	0
IKZF5	2.22	3.29
IL10RA	1.67	2.19
IL12A	1.77	2.35
IL13	0	0
IL23A	1.65	2.14
IL6	3.12	4.61
IMP3	0.66	0.48
INHBA	1.49	2.27
INSIG1	1.93	2.34
INSL4	0	0
IPCEF1	1.5	2.93
IRX2	0	0
ITGA8	0	0
ITGAM	1.85	4.11
ITIH1	0	0
JPH2	0.55	0.45
JRK	0.63	0.5
JUN	6.12	13.61
KCNC2	0.83	0
KCND2	2.21	3.46
KCNJ4	0.63	0.41
KCNK15	0.75	0.37
KCNQ1	0.87	0.37
KCNQ1DN	3.35	6.23
KHDC1L	3.04	5.23
KIAA0040	1.42	2.03
KIAA1239	0	0
KIAA1614	0.61	0.49
KIAA1755	0.75	0
KIAA1875	1.7	2.13
KIF12	1.6	3.91
KIN	1.48	2.12
KIR2DS4	0	0
KIRREL	0.85	0
KISS1R	0.7	0.31
KLF14	0.58	0.33
KLF16	0.53	0.47
KLF4	1.49	2.2
KLF5	3.33	4.96
KLF6	2.17	3.24
KLHL21	0.93	0.44
KLHL34	0.37	0.34
KLK1	0.87	0.01
KLK14	7.94	8.05
KLK5	0	0
KRT16P2	0	0
KRT222	0	0
KRT37	0	0
KRT76	0	0
KRT83	0.98	0
KRTAP4-12	0	0
KRTAP5-7	4.41	8.72
LAMB2P1	0.44	0.39
LATS1	1.54	2.24
LCE5A	0	0
LGALS1	0	0
LILRB1	1.53	3.36
LILRB4	1.8	2.02
LIM2	0	0
LIN37	1.56	2.02
LINGO3	2.19	2.61
LIX1	2.1	2.17
LOC100128076	1.22	2.27
LOC100128822	0.56	0.3
LOC100129055	0	0
LOC100129726	0.56	0.42
LOC100130015	0.39	0.24
LOC100132146	5.53	7.09
LOC100132354	0	0
LOC100144597	0.68	0.33
LOC100144604	0.38	0.35
LOC100188949	0	0
LOC100189589	7.63	13.53
LOC100192204	3.76	4.1
LOC100271832	0	0
LOC100272146	0.48	0.37
LOC100287042	0.51	0.31
LOC100287846	2.23	2.49
LOC100288123	0.54	0.4
LOC100379224	1.32	2.14
LOC144486	0.57	0.42
LOC145845	0	0
LOC150992	0	0
LOC1720	0.37	0
LOC202781	0.61	0.45
LOC283440	0	0
LOC283663	1.78	2.09
LOC283867	0	0
LOC338651	1.33	2.94
LOC339240	0.55	0.35
LOC339505	0	0
LOC340113	0	0
LOC348926	0.77	0.48
LOC349196	0	0
LOC349408	0.55	0
LOC375196	75800000	112000000
LOC388564	0.64	0.43
LOC388906	0.8	0.47
LOC389332	0.2	0.17
LOC390595	2.12	2.42
LOC400084	0.74	0.29
LOC400752	0.7	0.41
LOC400931	0.7	0.38
LOC440297	0.24	0.13
LOC441455	1.86	2.27
LOC613038	0	0
LOC642587	0	0
LOC642826	0	0
LOC642864	0	0
LOC643201	2.54	2.69
LOC643486	0.56	0
LOC644189	0	0
LOC644538	0	0
LOC646471	0.57	0.38
LOC647012	0	0
LOC647859	1.44	2.06
LOC653786	0.55	0.29
LOC728066	2.3	3.03
LOC729603	0.42	0.34
LOC730668	0.47	0.41
LOC80054	0.57	0.35
LOC91948	0.85	0
LOC92659	0.53	0.29
LOR	0	0
LPA	0.72	0.46
LPO	0	0
LRAT	0	0
LRRC14	0.66	0.49
LRRC24	0.82	0.46
LRRC3	0.86	0
LRRC39	2.42	4.43
LRRC4	1.03	4.76
LRRC52	0	0
LRRC66	1.24	2.3
LRRIQ1	1.46	2.08
LRTM1	0.95	0.49
LY6G6E	0	0
LYL1	2.23	2.8
LZTFL1	1.66	2.29
MAB21L2	0.65	0.31
MAFF	2.57	3.88
MAGEA5	1.92	3.06
MAGEB18	1.49	2.74
MAGED4B	0.07	0.06
MAGEE1	0.58	0.45
MAMDC4	1.51	2.36
MAN1C1	0.54	0.43
MAOB	0	0
MAP1LC3C	1.94	2.13
MARVELD2	1.38	2.22
MBIP	1.92	2.67
MC4R	2.58	2.66
MCART2	2.23	2.62
MESP1	0.55	0.4
MESP2	0	0
METRN	0.65	0.42
MEX3C	1.61	2.19
MICB	1.85	2.39
MIOX	3.92	8.05
MIR133B	0	0
MIR210	0	0
MIR3653	0	0
MIR3911	0	0
MIR548I2	0	0
MIR548K	0	0
MKRN9P	1.48	2.21
MMP12	8.8	8.85
MMP15	0.61	0.48
MMP21	5.01	5.58
MN1	0.66	0.49
MNX1	4.93	5.46
MOBP	1.16	3.59
MORC1	0	0
MPEG1	0.89	0
MPZL2	10.04	14.75
MRC1L1	4.43	7.04
MRPL42P5	1.51	2.05
MT1X	3.54	3.74
MT2A	2.91	3.26
MUC2	2.04	2.07
MUSTN1	1.99	2.56
MUTED-TXNDC5	1.52	36.91
MXI1	1.56	2.01
MYC	1.48	2.15
MYCT1	3.21	8.43
MYO1G	1.42	2.34
MZB1	1.14	2.25
NAALADL1	1.81	2.74
NAP1L2	0	0
NAPSB	0.48	0.33
NAT6	0.69	0.48
NBPF4	1.47	2.32
NCKAP1L	1.01	2.05
NCRNA00235	0.81	0.39
NCRNA00241	0.63	0.33
NCRNA00256B	1.8	2.22
NCRNA00261	5.24	6.07
NCRNA00295	0	0
NDST3	0	0
NEU4	0.61	0.43
NEURL1B	0.61	0.42
NFKBID	1.92	2.22
NKX2-6	0	0
NKX6-1	2.09	2.6
NLRP2	4.52	6.71
NLRP3	0.88	0.21
NLRP7	1.12	10.43
NOS1	0	0
NOX3	0	0
NOX4	0	0
NOXO1	0.63	0.4
NPAS1	0.55	0.43
NPY	2.26	2.58
NPY1R	0	0
NR4A2	2.97	5.19
NR4A3	1.36	2.03
NTSR2	0	0
NUAK2	2.5	3.14
NUDT18	0.87	0.5
NXF1	1.47	2.03
NXF2	0	0
NXF2B	0	0
OBFC2A	1.8	2.5
ODZ1	0.88	0.13
OPCML	0	0
OPN1SW	2.22	4.82
OPN5	0.21	0
OPRD1	0.79	0.42
OPTC	0	0
OR11A1	0	0
OR1L4	0	0
OR2M4	0.89	0
OR4A16	0	0
OR4F15	2.48	2.65
OR4M2	0	0
OR51B2	0.56	0
OR51B4	0.67	0.12
OR51T1	0.83	0
OR52H1	0	0
OR52N4	0	0
OR6T1	0	0
OR8S1	0	0
OVGP1	1.6	2.09
OVOL2	0.37	0
P2RY4	2.76	3.24
PABPN1L	21.52	28.93
PADI2	0.56	0
PAPD5	1.77	2.03
PAQR4	0.73	0.48
PAQR8	0.67	0.46
PASD1	0.75	0
PCDH18	1.63	2.31
PCDHA5	0.64	0.46
PCDHB5	5.4	5.65
PCF11	2.22	3.85
PCGF1	1.45	2.21
PCNA-AS1	0.09	0
PDCL	0	0
PDIA2	1.26	2.31
PDP1	1.38	2.04
PDZD9	1.96	2.05
PGC	0.37	0.37
PGLYRP2	0	0
PGM2L1	1.8	2.31
PHOSPHO1	0.53	0.48
PIGZ	0.73	0.42
PIK3IP1	1.83	2.23
PION	3.87	5.35
PIWIL2	2.39	3.25
PKP3	0	0
PLA2G4F	0	0
PLA2R1	1.62	2.04
PLAC2	1.79	2.11
PLD4	0.52	0.26
PLK2	1.36	2.1
PLSCR2	0	0
PLSCR4	2.87	3.2
PLXDC2	0	0
PNLIP	0	0
PNMA6A	0	0
PNRC1	2.61	3.59
POC1B-GALNT4	1.94	3.07
POU2AF1	0	0
PPIAL4B	1.2	2.05
PPP1R15A	2.02	3.35
PPP1R15B	1.67	2.19
PPP2R3B	0.09	0
PPP3R2	0.64	0.49
PQLC2	0.65	0.45
PRAM1	1.02	2.33
PRB1	0.44	0
PRDM1	24.6	25.12
PRM3	0	0
PRR25	0.89	0.41
PRR5-ARHGAP8	9.97e+26	3.33e+32
PRRG2	0.86	0.4
PSD	0.02	0.01
PSG2	0	0
PSG3	0	0
PSKH1	0.73	0.49
PSMC3IP	1.5	2.1
PSORS1C2	1.11	2.14
PTGER1	2.01	2.26
PTH2R	10.53	12.75
PTPN6	2.41	4.38
PTPN7	2.26	3.21
PVRIG	0.73	0.45
PVRL4	5.61	6.48
PYDC1	0.63	0.43
PYGO2	0.6	0.5
RAB3C	1.41	2.29
RAD21L1	0	0
RASD1	6.25	10.88
RASSF1	2	2.58
RASSF7	0.61	0.43
RBM15	1.93	2.61
RBM41	1.22	19.17
RBM7	1.49	2.14
RBMXL2	0.38	0.25
RCOR3	1.48	2.11
RDH16	0.94	0.46
RDH8	0	0
REC8	1.38	2.38
REG1P	0	0
RFPL3S	2.21	6
RFPL4A	2.38	5.12
RGMA	0.73	0.41
RGPD1	65500000000	6.58e+20
RGS18	0	0
RGS9BP	0.68	0.45
RHOB	2.72	3.93
RHOV	2.14	2.4
RHOXF1	2.24	4.7
RIMBP3	0.57	0.31
RIMBP3B	0.96	0.35
RIT1	1.85	2.73
RLN2	0	0
RNASE1	0	0
RND3	1.75	2.72
RNF103-VPS24	1.72	124.69
RNF208	0.53	0.47
RNF214	0.91	0.41
RNF6	1.76	2.63
RNU6ATAC	1.89	2.95
ROBO4	0.64	0.47
RPL21P44	2.84	3.29
RPL23AP64	0.55	0.44
RPP25	0.65	0.47
RPRML	0.5	0.22
RRN3P1	1.77	2.48
RSPH10B	2.01	2.86
RSPH10B2	1.47	2.29
RSRC2	1.8	2.78
RYBP	1.62	2.4
S1PR1	4	5.91
SAMD11	0.39	0.34
SAMD9	1.68	2.14
SC4MOL	1.85	2.59
SCG3	0.24	0
SCN7A	1.87	2.09
SCNN1G	0	0
SCO2	0.63	0.28
SDF2L1	0.68	0.49
SELP	0	0
SEMA6B	0.55	0.41
SERF2-C15ORF63	1760000	3850000
SERPINB10	0.51	0.43
SERPINC1	2.26	6.14
SERPINE1	1.48	2.05
SERPINI2	0	0
SGCG	0.84	0.41
SGK1	1.98	3.64
SH3GL1P1	0.62	0.47
SHOX	0	0
SIGLEC14	0	0
SIGLEC7	0	0
SLC10A2	0	0
SLC14A2	0.96	0.49
SLC15A1	0	0
SLC15A5	0	0
SLC16A14	9.47	20.93
SLC16A5	0.61	0.43
SLC22A7	0	0
SLC23A3	1.92	2.88
SLC2A1	0.94	0.01
SLC2A12	1.07	47.08
SLC2A14	1.35	2.1
SLC30A10	2.52	6.15
SLC34A2	2.99	4.14
SLC35C1	0.66	0.49
SLC39A2	3.7	6.35
SLC5A2	0.38	0.35
SLC5A5	4.18	13.12
SLC6A1	0	0
SLC6A10P	0	0
SLC6A20	0	0
SLC6A4	2.9	4.05
SLC6A5	0	0
SLFN12	2.43	3.88
SLFNL1	0.51	0.29
SLU7	1.68	2.39
SMAD7	1.19	2.1
SMCR7	0.72	0.45
SMEK3P	0	0
SMN1	1.27	4.05
SNAI1	1.7	2.77
SNHG11	4.64	4.98
SNHG12	12.2	15.03
SNN	0.63	0.47
SNORA15	0	0
SNORA36A	0	0
SNORA43	3.96	4.24
SNORA46	0	0
SNORA58	0	0
SNORA5B	0	0
SNORA5C	0.42	0.25
SNORA77	0	0
SNORA80	0	0
SNORD15A	0	0
SNORD15B	1.55	3.21
SNX11	2	2.26
SNX32	2.28	8.19
SOCS3	1.59	2.1
SOHLH2	0.46	0.46
SOSTDC1	1.83	5.92
SOX11	0.92	0.01
SOX4	1.71	2.21
SPAG1	0	0
SPATA8	1.92	2.09
SPDYE2	0.58	0.47
SPDYE8P	0.19	0
SPIN3	0.28	0
SPINK9	0	0
SPOPL	1.8	2.32
SPRR2C	0	0
SPRR2F	0	0
SPTB	0.63	0.45
SPTY2D1	1.57	2.09
SSTR5	0.42	0.33
ST18	0	0
ST8SIA6	0	0
STATH	0	0
STXBP2	1.28	3.43
SYBU	1.87	2.71
SYF2	1.61	2.3
SYN2	0	0
TAB2	1.52	2.01
TAF1	11.16	14.23
TAF1D	1.94	3.06
TAF7L	5.37	19.41
TBC1D10C	0.51	0.33
TBC1D13	0.47	0.42
TBC1D26	1.71	2.95
TBC1D3H	0	0
TCEAL5	0	0
TCP10L	0	0
TCTN2	1.74	2.23
TDRD5	0	0
TEKT2	1.72	4.82
TFF2	0	0
TGDS	1.64	2.28
TGIF2-C20ORF24	3.13	4.51
THAP1	1.83	2.57
THBS1	2.52	3.37
TIGD5	0.57	0.36
TIPARP	1.65	2.42
TLR10	1.25	2.04
TLX3	0	0
TMC2	0.28	0
TMED7-TICAM2	3.27	5.07
TMEM158	0.77	0.39
TMEM187	0.49	0.29
TMEM189-UBE2V1	68500	111000
TMEM203	0.69	0.48
TMEM213	3.31	3.57
TMEM80	0.61	0.44
TMEM90A	0	0
TMF1	1.61	2.35
TMOD4	1.22	2.2
TMPRSS11A	0	0
TNF	8.39	13.38
TNFRSF13B	0	0
TNFSF13B	10.72	10.78
TP53TG3	0.69	0
TPTE2P2	1.76	4.15
TREH	0.68	0
TREM1	0.86	0.45
TREX1	0.48	0.27
TREX2	0.52	0.35
TRIM10	1.76	2.36
TRIM22	1.56	2.43
TRIM4	14800	16200
TRIM40	0	0
TRIM41	0	0
TRIM48	0	0
TRIM65	0	0
TRIM68	0	0
TRMT11	1.08	7.18
TRMT112	0.9	0.17
TRPC7	0.28	0
TSLP	3.3	5.07
TSPYL2	1.6	2.24
TTLL12	0	0
TTLL13	8.53	10.98
TUBB1	21.4	24.37
TUBB2A	3.58	4.02
TUBD1	1.52	2.03
TXNDC6	0.32	0.28
TXNRD3IT1	8.66e+52	2.65e+53
TYSND1	0.64	0.47
UBA5	1.06	7.18
UBA52	0.81	0.16
UCP3	1.79	2.57
UGT2B11	0.56	0
UGT2B28	0	0
UNC93A	0	0
USP12	1.61	2.11
USP26	0.28	0
USP50	2.16	3.42
USP53	1.59	2.05
USP9Y	2.23	2.92
UTS2	0	0
VCPIP1	2.09	2.82
VIPR1	0	0
VSIG1	4.97	7.95
VSIG4	0	0
VWDE	0	0
WBSCR27	0.66	0.49
WBSCR28	0	0
WNT7A	0	0
WNT8B	0.55	0.39
WNT9A	0.89	0.4
XAGE3	0	0
XDH	0	0
XIRP1	1.35	2.08
XPO1	1.47	2.14
ZAR1	3.58	4.44
ZBED3	0.8	0.45
ZBTB2	0	0
ZBTB3	0.02	0.01
ZBTB42	0.57	0.42
ZBTB47	0.49	0.35
ZDHHC1	2.94	3.38
ZDHHC8P1	0.81	0.42
ZFP28	1.81	2.54
ZFP36L1	1.5	2.28
ZFP91-CNTF	19.09	29.76
ZFY	1.8	2.65
ZIC2	1.89	2.25
ZNF138	1.91	2.35
ZNF155	1.75	2.63
ZNF189	1.69	2.24
ZNF222	2.26	3.06
ZNF23	1.73	2.41
ZNF235	2.51	3.61
ZNF264	2.09	8.24
ZNF267	1.05	3.72
ZNF280A	1.57	2.26
ZNF286B	6.83	8.8
ZNF295	1.51	2.15
ZNF324	0.28	0.22
ZNF324B	14.04	29.94
ZNF329	2.12	7.98
ZNF331	1.06	3.47
ZNF34	1.13	2.77
ZNF345	1.95	2.38
ZNF391	1.76	2.15
ZNF394	1.57	2
ZNF415	1.79	2.49
ZNF432	1.95	3.04
ZNF469	0.64	0.46
ZNF485	6.2	7.7
ZNF492	1.44	2.01
ZNF493	1.79	2.42
ZNF506	2.24	3.28
ZNF524	0.51	0.37
ZNF525	1.6	2.22
ZNF540	1.9	2.91
ZNF568	1.64	2.17
ZNF570	1.96	2.66
ZNF571	1.89	2.21
ZNF573	6.68	7.95
ZNF583	1.66	2.15
ZNF597	2.89	4.74
ZNF600	1.63	2.37
ZNF654	1.75	2.62
ZNF665	2.14	3.74
ZNF669	1.94	3.04
ZNF674	1.53	2.01
ZNF676	2.23	2.59
ZNF677	2.33	3.31
ZNF679	8.87	17.47
ZNF682	2.02	3.13
ZNF699	1.69	2.4
ZNF704	0.86	0.45
ZNF713	1.69	2.26
ZNF716	2.17	9310
ZNF721	2.08	2.92
ZNF738	1.73	2.35
ZNF763	2.66	3.31
ZNF821	3.96	6.63
ZNF837	2.1	3.16
ZNF839	0.14	0.07
ZNF84	0	0
ZNF844	0.02	0.01
ZNF850	0	0
ZNF883	68.76	89.3
ZNF91	1.83	2.24
ZNF92	2.54	4
ZNF98	1.97	2.31
ZP4	0	0
ZRSR2	1.62	2.4
ZSCAN16	1.59	2.12
ZSWIM2	0	0

## Sheet: Supplementary data 2
Rank	Pathway	Log p value	Genes
1	Immune response_TLR signaling pathway	-7.65528	TAB2, UEV1A, IL-6, Ubiquitin, AP-1, c-Jun/c-Fos, IKK-alpha, c-Jun, IL-12 alpha, CD14, TNF-alpha, HSP70
2	Immune response_IL-1 signaling pathway	-7.63655	TAB2, Endothelin-1, UEV1A, IL-6, Ubiquitin, AP-1, IKK-alpha, PAI1, c-Jun, c-Jun/c-Jun, TNF-alpha
3	Immune response_TLR2 and TLR4 signaling pathways	-6.39571	TAB2, UEV1A, IL-6, Ubiquitin, AP-1, c-Jun/c-Fos, IKK-alpha, c-Jun, CD14, TNF-alpha, TLR10
4	Cell cycle_ESR1 regulation of G1/S transition	-5.58565	Skp2/TrCP/FBXW, Ubiquitin, c-Fos, c-Jun/c-Fos, c-Jun, Cyclin A, c-Myc, CRM1
5	Immune response_TLR5, TLR7, TLR8 and TLR9 signaling pathways	-5.22076	TAB2, UEV1A, IL-6, Ubiquitin, AP-1, c-Jun/c-Fos, IKK-alpha, c-Jun, TNF-alpha
6	Immune response_IL-33 signaling pathway	-4.58702	TAB2, IL-6, Ubiquitin, Histone H2A, Histone H2B, IKK-alpha, c-Jun, TNF-alpha, IL-13
7	Signal transduction_PTMs in BAFF-induced non-canonical NF-kB signaling	-4.45116	Skp2/TrCP/FBXW, UEV1A, Ubiquitin, IKK-alpha, c-IAP2, c-IAP1, BAFF(TNFSF13B)
8	Development_TGF-beta-dependent induction of EMT via MAPK	-4.37834	Endothelin-1, NOX4, AP-1, c-Fos, c-Jun/c-Fos, PAI1, c-Jun, SNAIL1
9	Immune response_IL-2 activation and signaling pathway	-4.24281	AP-1, c-Fos, c-Jun/c-Fos, IKK-alpha, c-Myc, SHP-1, SOCS3, EGR1
10	Development_GM-CSF signaling	-4.17761	c-Fos, IKK-alpha, GM-CSF receptor, CSF2RB, c-Myc, CSF2RA, EGR1, Hck
11	Apoptosis and survival_Role of PKR in stress-induced apoptosis	-3.99145	TAB2, C/EBP zeta, IKK-alpha, TNF-alpha, PP2A regulatory, c-Myc, ATF-4, ATF-3
12	SLE genetic marker-specific pathways	-3.93412	Bcl-6, NOX4, BLK, CD22, BLIMP1 (PRDI-BF1), TNF-alpha, BAFF(TNFSF13B), c-Myc, SHP-1, TACI(TNFRSF13B), GRP78
13	Immune response_CCL2 signaling	-3.93233	IL-6, AP-1, c-Fos, c-Jun/c-Fos, c-Jun, TNF-alpha, CCBP2 (CCR9), Claudin-5
14	Immune response_CD16 signaling	-3.91513	AP-1, c-Fos, c-Jun/c-Fos, FCGR3A, c-Jun, Calcineurin B (regulatory), TNF-alpha, SHP-1, Cytohesin1
15	Immune response_IL-3 activation and signaling pathway	-3.72726	AP-1, c-Fos, c-Jun/c-Fos, SHP-1, SOCS3, EGR1
16	NETosis in SLE	-3.72726	Histone H4, Histone H1, Histone H2A, Histone H2, Histone H1.2, Leukocyte elastase
17	Effect of H. pylori infection on gastric epithelial cell proliferation	-3.70901	Histone H4, Skp2/TrCP/FBXW, AP-1, c-Jun, Calcineurin B (regulatory), c-Myc, HB-EGF, EGR1
18	Immune response_TNF-R2 signaling pathways	-3.6394	AP-1, c-Jun/c-Fos, IKK-alpha, c-Jun, c-IAP2, c-IAP1, TNF-alpha
19	Immune response_IL-18 signaling	-3.60457	TAB2, IL-6, AP-1, c-Fos, c-Jun/c-Fos, IKK-alpha, c-Jun, TNF-alpha
20	Expression targets of tissue factor signaling in cancer	-3.52707	PAI1, CTGF, Coagulation factor V, Coagulation factor X, Cyr61
21	Immune response_Histamine H1 receptor signaling in immune response	-3.46031	IL-6, c-Fos, c-Jun/c-Fos, IKK-alpha, c-Jun, Calcineurin B (regulatory), TNF-alpha
22	Neuroprotective action of lithium	-3.456	nNOS, WNT, c-Jun, Calcineurin B (regulatory), NR2, NR2B, Frizzled, HSP70
23	Transcription_N-CoR/ SMRT complex-mediated epigenetic gene silencing	-3.40373	Histone H4, Ubiquitin, Histone H2B, AP-1, c-Fos, c-Jun/c-Fos, c-Jun
24	Immune response_HMGB1/TLR signaling pathway	-3.35578	TAB2, UEV1A, IL-6, Ubiquitin, IKK-alpha, TNF-alpha
25	Signal transduction_NF-kB activation pathways	-3.29482	TAB2, Ubiquitin, IKK-alpha, c-IAP2, c-IAP1, TNF-alpha, BAFF(TNFSF13B)
26	Development_WNT signaling pathway (part 2)	-3.1912	PYGO2, WNT, c-Jun, Frizzled, SNAIL1, c-Myc, ENC1
27	Cell cycle_Regulation of G1/S transition (part 2)	-3.16933	c-Fos, IKK-alpha, c-Jun, Cyclin A, p107
28	Signal transduction_PTMs (ubiquitination and phosphorylation) in TNF-alpha-induced NF-kB signaling	-3.1623	TAB2, UEV1A, Ubiquitin, c-IAP2, c-IAP1, TNF-alpha
29	Apoptosis and survival_Anti-apoptotic TNFs/NF-kB/IAP pathway	-3.09034	IKK-alpha, c-IAP2, c-IAP1, TNF-alpha, TACI(TNFRSF13B)
30	Immune response_Role of PKR in stress-induced antiviral cell response	-2.99822	TAB2, IL-6, IKK-alpha, c-Jun, TNF-alpha, BAFF(TNFSF13B), c-Myc
31	Role of cell adhesion in vaso-occlusion in Sickle cell disease	-2.93145	ITGAM, Thrombospondin 1, CD14, TNF-alpha, Fc gamma RI, P-selectin
32	Signal transduction_PTMs in BAFF-induced canonical NF-kB signaling	-2.93145	TAB2, UEV1A, Ubiquitin, IKK-alpha, BAFF(TNFSF13B), TACI(TNFRSF13B)
33	Regulation of Tissue factor signaling in cancer	-2.93145	AP-1, c-Jun, c-Jun/c-Jun, TNF-alpha, EGR1, P-selectin
34	Immune response_TREM1 signaling pathway	-2.90816	IL-6, Ubiquitin, c-Fos, c-Jun/c-Fos, IKK-alpha, TREM1, TNF-alpha
35	Colorectal cancer (general schema)	-2.87333	WNT, IL-6, Frizzled, TNF-alpha, Ephrin-B receptors
36	Development_G-CSF-induced myeloid differentiation	-2.87333	ITGAM, c-Jun, c-Myc, SHP-1, SOCS3
37	Apoptosis and survival_Role of IAP-proteins in apoptosis	-2.80686	Ubiquitin, c-IAP2, c-IAP1, TNF-alpha, HSP70
38	Signal transduction_PTMs in IL-17-induced CIKS-dependent MAPK signaling pathways	-2.74299	TAB2, UEV1A, Ubiquitin, AP-1, IKK-alpha
39	Development_Regulation of epithelial-to-mesenchymal transition (EMT)	-2.69939	WNT, Endothelin-1, PAI1, c-Jun, Frizzled, SNAIL1, TNF-alpha
40	Immune response_ETV3 affect on CSF1-promoted macrophage differentiation	-2.68154	AP-1, c-Fos, c-Jun/c-Fos, c-Jun, c-Myc
41	Signal transduction_Activin A signaling regulation	-2.68154	Histone H4, Ubiquitin, Histone H2, Activin A, SMAD7
42	Signal transduction_PTMs in IL-12 signaling pathway	-2.67834	GADD45 beta, Ubiquitin, c-Jun, IL-12 alpha, c-Myc, SOCS3
43	Immune response_IL-22 signaling pathway	-2.62235	c-Fos, c-Jun/c-Fos, c-Jun, c-Myc, SOCS3
44	Immune response_C5a signaling	-2.58634	AP-1, c-Fos, c-Jun/c-Fos, PAI1, c-Jun, TNF-alpha
45	PDE4 regulation of cyto/chemokine expression in inflammatory skin diseases	-2.58634	IL-6, IL-12 alpha, MIG, TNF-alpha, IL23A, IL-13
46	Immune response_MIF-mediated glucocorticoid regulation	-2.52759	IL-6, c-Fos, c-Jun, TNF-alpha
47	HBV signaling via protein kinases leading to HCC	-2.51024	AP-1, c-Fos, c-Jun/c-Fos, c-Jun, c-Myc
48	Cell adhesion_ECM remodeling	-2.49896	PAI1, MMP-12, MMP-15, Kallikrein 1, HB-EGF, Kallikrein 3 (PSA)
49	Immune response_IL-12 signaling pathway	-2.45417	Ubiquitin, c-Jun, SOCS3, P-selectin
50	Proteolysis_Putative ubiquitin pathway	-2.45417	FBXW7, UEV1A, Ubiquitin, HSP70

## Sheet: Supplementary data 3
Gene	Cuffdiff ID	Transcript ID	EV71_0 FPKM	EV71_8 FPKM	Proportion_0 h.p.i.	Proportion_8 h.p.i.	Relative expression
TP73	TCONS_00000071	NM_005427	1.3221	0.934773	0.896904	0.744677	0.707037
TP73	TCONS_00000074	NM_001126242	0.151971	0.3205	0.103096	0.255323	2.10895
APITD1-CORT	TCONS_00000122	NM_198544	0.41066	0.599762	0.649993	0.849312	1.46048
APITD1-CORT	TCONS_00000123	NM_199006	0.221131	0.106412	0.350007	0.150688	0.481217
NECAP2	TCONS_00000231	NM_001145277	0.537912	1.50262	0.786653	1	2.79343
NECAP2	TCONS_00000232	NM_001145278	0.145886	0	0.213347	0	0
KCNQ4	TCONS_00000539	NM_004700	0.214092	0.383758	0.647737	0.911379	1.79249
KCNQ4	TCONS_00000540	NM_172163	0.116431	0.037316	0.352263	0.088621	0.320499
ST3GAL3	TCONS_00000579	NM_174968	0.133996	0.251423	0.319661	0.572998	1.87635
ST3GAL3	TCONS_00000580	NM_174969	0.285186	0.187362	0.680339	0.427002	0.656982
ARTN	TCONS_00000583	NM_001136215	0.185831	0.046714	0.53046	0.204078	0.251379
ARTN	TCONS_00000584	NM_057090	0.0916172	0.021948	0.261524	0.0958834	0.239562
ARTN	TCONS_00000585	NM_057091	0.0728721	0.160241	0.208016	0.700039	2.19893
ATP6V0B	TCONS_00000589	NM_001039457	13.0243	26.9314	0.0972091	0.242764	2.06778
ATP6V0B	TCONS_00000590	NM_004047	120.958	84.0051	0.902791	0.757236	0.694498
OSBPL9	TCONS_00000652	NM_024586	5.40016	9.13204	0.345656	0.573115	1.69107
OSBPL9	TCONS_00000653	NM_148906	0.201683	0.330372	0.0129094	0.0207337	1.63808
OSBPL9	TCONS_00000654	NM_148908	10.0073	6.39745	0.640552	0.401496	0.639278
OSBPL9	TCONS_00000655	NM_148909	0.0137858	0.0741764	0.000882408	0.00465522	5.38064
SCP2	TCONS_00000674	NM_001193599	0.0454989	0	1	0	0
SCP2	TCONS_00000676	NM_001193617	0	0.117983	0	1	N/A
CYB561D1	TCONS_00000979	NM_001134400	0	0.051461	0	0.0124778	N/A
CYB561D1	TCONS_00000980	NM_001134403	1.70722	1.09083	0.204733	0.264495	0.638951
CYB561D1	TCONS_00000981	NM_001134404	1.26721	0.761054	0.151966	0.184534	0.600574
CYB561D1	TCONS_00000982	NM_182580	5.36432	2.22085	0.6433	0.538493	0.414004
HFE2	TCONS_00001084	NM_213652	5.64023e-06	0.0750957	4.32478e-05	1	13314.3
HFE2	TCONS_00001085	NM_213653	0.130411	0	0.999957	0	0
IL6R	TCONS_00001218	NM_000565	0.477391	0.311195	1	0.787209	0.651866
IL6R	TCONS_00001219	NM_181359	0	0.0841193	0	0.212791	N/A
UHMK1	TCONS_00001419	NM_001184763	0.062675	0	0.341943	0	0
UHMK1	TCONS_00001420	NM_144624	0.120616	0.706982	0.658057	1	5.86143
SMG7	TCONS_00001559	NM_001174061	1.42165	0.960047	0.753997	0.372577	0.675305
SMG7	TCONS_00001562	NM_201569	0.463835	1.61673	0.246003	0.627423	3.48557
IKBKE	TCONS_00001700	NM_001193321	0.826564	0.5889	0.176816	0.170398	0.712468
IKBKE	TCONS_00001701	NM_001193322	0.528471	0.903318	0.113049	0.261375	1.7093
IKBKE	TCONS_00001702	NM_014002	3.31969	1.96381	0.710136	0.568227	0.591564
RCOR3	TCONS_00001766	NM_001136225	2.06111	8.83468	0.424787	0.903279	4.28637
RCOR3	TCONS_00001767	NM_001136223	2.79099	0.945997	0.575213	0.096721	0.338947
DISC1	TCONS_00001929	NM_001012957	0.472292	0.18206	0.906884	0.682474	0.385482
DISC1	TCONS_00001931	NM_001164540	0.0484936	0.0847046	0.0931162	0.317526	1.74672
AKR7L	TCONS_00002255	NM_001145289	0	0.0859685	0	0.543269	N/A
AKR7L	TCONS_00002256	NM_201252	0.114128	0.0722744	1	0.456731	0.633275
BSDC1	TCONS_00002435	NM_001143888	3.4564	2.4806	0.825363	0.654458	0.717683
BSDC1	TCONS_00002436	NM_001143889	0.602348	0.96204	0.143836	0.253815	1.59715
BSDC1	TCONS_00002437	NM_001143890	0.128987	0.347673	0.0308011	0.0917267	2.69541
FOXJ3	TCONS_00002547	NM_001198852	6.2518	12.5001	0.935004	0.982821	1.99944
FOXJ3	TCONS_00002550	NM_001198850	0.434585	0.218487	0.0649955	0.0171786	0.502749
MUC1	TCONS_00003231	NM_001018016	0.236792	0.138618	1	0.220378	0.5854
MUC1	TCONS_00003232	NM_001018017	0	0.417033	0	0.66301	N/A
MUC1	TCONS_00003234	NM_001044391	0	0.0733487	0	0.116612	N/A
YY1AP1	TCONS_00003257	NM_001198899	1.48763	0.591713	0.118449	0.0234221	0.397755
YY1AP1	TCONS_00003258	NM_001198903	0.828673	1.35712	0.065981	0.0537196	1.6377
YY1AP1	TCONS_00003259	NM_001198904	2.43937	4.32621	0.194229	0.171247	1.77349
YY1AP1	TCONS_00003260	NM_001198902	2.62263	8.86114	0.20882	0.350755	3.37872
YY1AP1	TCONS_00003265	NM_001198900	0.707988	1.68273	0.0563718	0.0666084	2.37678
YY1AP1	TCONS_00003266	NM_001198905	1.51788	6.00415	0.120857	0.237666	3.95562
YY1AP1	TCONS_00003267	NM_018253	0.175068	0.251041	0.0139394	0.00993709	1.43396
YY1AP1	TCONS_00003268	NM_139121	0.060542	0.132473	0.00482051	0.00524375	2.18812
YY1AP1	TCONS_00003274	NM_001198906	0.62132	2.05645	0.0494711	0.0814016	3.30981
YY1AP1	TCONS_00003275	NM_139118	2.09816	0	0.167061	0	0
ABL2	TCONS_00003534	NM_001136000	0.464102	0.268417	0.164723	0.0523677	0.578358
ABL2	TCONS_00003536	NM_005158	0.928572	1.33168	0.329577	0.259809	1.43412
ABL2	TCONS_00003537	NM_001168236	1.42479	3.52552	0.505699	0.687824	2.47441
ATP6V1G3	TCONS_00003596	NM_133262	0.640244	0.258737	0.943646	0.645228	0.404122
ATP6V1G3	TCONS_00003597	NM_133326	0.0382349	0.142264	0.0563539	0.354772	3.72079
MRPL55	TCONS_00003793	NM_181454	0.759884	0.318797	0.202928	0.106175	0.419534
MRPL55	TCONS_00003794	NM_181455	0	0.149744	0	0.0498722	N/A
MRPL55	TCONS_00003795	NM_181456	0.344018	0.823226	0.0918704	0.274175	2.39297
MRPL55	TCONS_00003798	NM_181464	2.6407	1.71079	0.705202	0.569778	0.647855
IDI2-AS1	TCONS_00003916	NR_024628	0.140098	0.483425	0.147521	0.65902	3.45062
IDI2-AS1	TCONS_00003917	NR_024629	0.809583	0.172558	0.852479	0.235237	0.213144
IDI2-AS1	TCONS_00003918	NR_027708	0	0.0775681	0	0.105743	N/A
RPP38	TCONS_00003988	NM_006414	3.87506	7.71836	0.661292	0.86524	1.9918
RPP38	TCONS_00003989	NM_183005	1.98477	1.20212	0.338708	0.13476	0.605672
MLLT10	TCONS_00004016	NM_001195627	0.0778983	0.37077	0.0275716	0.183788	4.75967
MLLT10	TCONS_00004018	NM_001195630	2.74741	1.64661	0.972428	0.816212	0.599332
CREM	TCONS_00004070	NM_182853	0.263066	0.109934	0.101511	0.0390248	0.417895
CREM	TCONS_00004074	NM_183060	0.253177	0.1696	0.0976949	0.0602052	0.669887
CREM	TCONS_00004081	NM_182717	0.350294	0.597072	0.13517	0.211951	1.70449
CREM	TCONS_00004082	NM_182718	0.421417	0.755123	0.162615	0.268056	1.79187
CREM	TCONS_00004083	NM_182719	0.0959743	0.213817	0.0370342	0.0759015	2.22786
CREM	TCONS_00004086	NM_182722	1.17627	0.785376	0.453894	0.278796	0.667683
CREM	TCONS_00004089	NM_182725	0.0313074	0.186109	0.0120808	0.0660657	5.94457
SLC29A3	TCONS_00004240	NM_018344	0.992742	0.673495	0.917311	0.836108	0.678419
SLC29A3	TCONS_00004241	NR_033413	0.0894883	0.132017	0.0826888	0.163892	1.47524
IL15RA	TCONS_00004745	NM_002189	0.116968	2.60086e-05	0.635187	0.000246406	0.000222357
IL15RA	TCONS_00004747	NR_033494	0.0671794	0.105526	0.364813	0.999754	1.57081
ZNF239	TCONS_00004918	NM_005674	0.981638	0.431696	0.659853	0.358714	0.439771
ZNF239	TCONS_00004919	NM_001099282	0.506024	0.771758	0.340147	0.641286	1.52514
OGDHL	TCONS_00004993	NM_001143996	0.165655	0.336798	0.0614205	0.178849	2.03313
OGDHL	TCONS_00004994	NM_001143997	0.39572	0.267235	0.146722	0.141909	0.675313
OGDHL	TCONS_00004995	NM_018245	2.13569	1.27911	0.791857	0.679242	0.598921
MRPL43	TCONS_00005291	NM_176792	0.903768	1.73158	0.575149	0.796178	1.91596
MRPL43	TCONS_00005293	NM_176794	0.667596	0.443286	0.424851	0.203822	0.664003
FGF8	TCONS_00005306	NM_006119	0.325689	1.22632	0.71125	0.945553	3.76531
FGF8	TCONS_00005307	NM_033163	0.132222	0.0706137	0.28875	0.0544467	0.534054
KCNIP2	TCONS_00005313	NM_173194	0.316136	0.117608	0.530134	0.158104	0.372017
KCNIP2	TCONS_00005315	NM_014591	0.0436333	0	0.0731694	0	0
KCNIP2	TCONS_00005317	NM_173192	0	0.121883	0	0.163851	N/A
KCNIP2	TCONS_00005318	NM_173193	0.091345	0	0.153178	0	0
KCNIP2	TCONS_00005319	NM_173195	0.145218	0.504376	0.243519	0.678046	3.47323
ADAM8	TCONS_00005464	NM_001109	0.280308	0.199306	0.923841	0.652079	0.711025
ADAM8	TCONS_00005466	NM_001164490	0.0231078	0.106341	0.0761589	0.347921	4.60195
TSPAN4	TCONS_00005513	NM_001025238	1.30086	1.84506	0.199643	0.403964	1.41834
TSPAN4	TCONS_00005516	NM_001025235	5.21507	2.72233	0.800357	0.596036	0.522012
PGAP2	TCONS_00005558	NR_027014	0	0.135984	0	0.155681	N/A
PGAP2	TCONS_00005561	NR_027017	1.27666	0.481554	0.767922	0.551307	0.377198
PGAP2	TCONS_00005563	NR_027018	0.385826	0.255939	0.232078	0.293012	0.663353
AMPD3	TCONS_00005648	NM_001172431	0.0628986	0.0448746	0.0239673	0.0226946	0.713444
AMPD3	TCONS_00005649	NM_000480	0	0.130698	0	0.0660984	N/A
AMPD3	TCONS_00005650	NM_001025389	2.49622	1.77936	0.951177	0.899883	0.712822
AMPD3	TCONS_00005652	NM_001172430	0.0652298	0.0223907	0.0248556	0.0113237	0.343259
BDNF-AS1	TCONS_00005737	NR_033312	0.185212	0.0783762	0.386295	0.0902895	0.42317
BDNF-AS1	TCONS_00005738	NR_033313	0.294246	0.789678	0.613705	0.90971	2.68373
ATG13	TCONS_00005834	NR_024587	0.183398	0.0481153	0.228831	0.0374402	0.262355
ATG13	TCONS_00005835	NR_024588	0.618059	1.23701	0.771169	0.96256	2.00144
SLC3A2	TCONS_00006047	NM_001012662	2.51416	1.07746	0.138103	0.0745416	0.428557
SLC3A2	TCONS_00006049	NM_002394	0.0423817	0	0.00232804	0	0
SLC3A2	TCONS_00006050	NM_001012661	0.573017	0.270953	0.031476	0.0187453	0.472853
SLC3A2	TCONS_00006051	NM_001012663	11.6456	5.95678	0.639696	0.412106	0.511505
SLC3A2	TCONS_00006053	NR_037193	3.42974	7.14928	0.188397	0.494607	2.0845
ALDH3B1	TCONS_00006221	NM_001161473	0.263493	1.11723e-05	0.405401	1.35344e-05	4.24007e-05
ALDH3B1	TCONS_00006222	NM_000694	0.137729	0.30417	0.211905	0.368478	2.20847
ALDH3B1	TCONS_00006223	NM_001030010	0.248734	0.521295	0.382694	0.631508	2.09579
TMEM25	TCONS_00006500	NM_001144034	0.355653	0.206193	0.698071	0.457256	0.579759
TMEM25	TCONS_00006507	NM_001144038	0.153827	0.244743	0.301929	0.542744	1.59103
HINFP	TCONS_00006525	NM_015517	1.91674	1.33126	0.281197	0.142594	0.694544
HINFP	TCONS_00006526	NM_198971	4.89961	8.00475	0.718803	0.857406	1.63375
RNH1	TCONS_00006651	NM_203385	4.93408	3.13426	0.806487	0.727233	0.635227
RNH1	TCONS_00006652	NM_203386	0	0.973098	0	0.225785	N/A
RNH1	TCONS_00006653	NM_203387	1.18391	0.202486	0.193513	0.0469822	0.171032
CARS	TCONS_00006732	NM_001014437	0.793896	0.380507	0.72727	0.456156	0.479291
CARS	TCONS_00006733	NM_001194997	0.297715	0.453652	0.27273	0.543844	1.52378
BDNF	TCONS_00006943	NM_001143816	0.0558157	0.162753	0.00764795	0.0480084	2.9159
BDNF	TCONS_00006949	NM_001709	6.88722	2.99915	0.943697	0.88468	0.435466
BDNF	TCONS_00006953	NM_001143810	0.242341	0	0.0332059	0	0
BDNF	TCONS_00006954	NM_001143811	0.112753	0.228193	0.0154496	0.0673117	2.02383
TRPT1	TCONS_00007221	NM_001033678	7.3944	4.90561	0.785184	0.776977	0.663422
TRPT1	TCONS_00007222	NM_001160389	0.17091	0.0540327	0.0181483	0.00855799	0.316147
TRPT1	TCONS_00007223	NM_001160390	1.2997	0.503541	0.13801	0.0797535	0.387429
TRPT1	TCONS_00007224	NM_001160392	0.552403	0.850533	0.0586576	0.134712	1.5397
TMEM134	TCONS_00007330	NM_001078650	0.274693	0.536145	0.0393589	0.126121	1.9518
TMEM134	TCONS_00007332	NM_025124	6.70449	3.7149	0.960641	0.873879	0.554091
CLEC4A	TCONS_00007931	NM_016184	0.0968943	0.666977	0.519134	1	6.88355
CLEC4A	TCONS_00007933	NM_194448	0.0897517	0	0.480866	0	0
PPHLN1	TCONS_00008087	NM_001143788	3.41982	1.03007	0.716092	0.311539	0.301206
PPHLN1	TCONS_00008090	NM_201440	1.35585	2.27632	0.283908	0.688461	1.67889
IRAK4	TCONS_00008097	NM_001114182	0.29395	0.137392	0.238141	0.133309	0.467399
IRAK4	TCONS_00008098	NM_001145256	0.136441	0.485428	0.110536	0.471001	3.55779
IRAK4	TCONS_00008099	NM_001145257	0.803964	0.407811	0.651323	0.395691	0.50725
DAZAP2	TCONS_00008170	NM_001136266	0.0769315	0.572257	0.0527968	0.206669	7.43853
DAZAP2	TCONS_00008172	NM_001136268	0.0774635	1.28679	0.0531619	0.464721	16.6116
DAZAP2	TCONS_00008175	NM_001136269	1.30273	0.909902	0.894041	0.328609	0.698458
CNOT2	TCONS_00008411	NM_001199303	0.194598	0.122098	0.383924	0.170267	0.627437
CNOT2	TCONS_00008412	NR_037615	0.312268	0.594998	0.616076	0.829733	1.90541
RFC5	TCONS_00008622	NM_001130112	0.0581577	0.173928	0.0341251	0.18308	2.99063
RFC5	TCONS_00008623	NM_001130113	0.0900302	0.16501	0.0528269	0.173693	1.83283
RFC5	TCONS_00008625	NM_181578	1.55606	0.611073	0.913048	0.643227	0.392705
CABP1	TCONS_00008643	NM_004276	0.0301983	0.0746905	0.35945	1	2.47333
CABP1	TCONS_00008644	NM_031205	0.0538143	0	0.64055	0	0
IFFO1	TCONS_00008795	NM_001039670	2.66555	4.65825	0.289906	0.553617	1.74758
IFFO1	TCONS_00008796	NM_001193457	1.75114	0.521153	0.190455	0.0619373	0.297608
IFFO1	TCONS_00008797	NM_080730	4.77784	3.2348	0.519639	0.384445	0.677042
ING4	TCONS_00008806	NM_001127582	1.624	1.17352	0.760724	0.346769	0.722611
ING4	TCONS_00008807	NM_001127583	0.238546	0.419422	0.111741	0.123937	1.75824
ING4	TCONS_00008810	NM_001127586	0.272262	1.79121	0.127535	0.529294	6.57899
BCAT1	TCONS_00008967	NM_001178093	0.470277	0	0.12565	0	0
BCAT1	TCONS_00008968	NM_001178091	1.45197	2.70474	0.387942	0.683402	1.86281
BCAT1	TCONS_00008969	NM_001178092	1.8205	1.25302	0.486407	0.316598	0.688283
KIF21A	TCONS_00009030	NM_001173464	0.072333	0.103551	0.0998664	0.180267	1.43159
KIF21A	TCONS_00009031	NM_001173465	0.651965	0.470881	0.900134	0.819733	0.722249
ENDOU	TCONS_00009077	NM_001172440	0.0565357	7.9322e-06	0.999966	6.99711e-05	0.000140304
ENDOU	TCONS_00009078	NM_006025	1.91343e-06	0.113356	3.38435e-05	0.99993	59242.3
ZNF641	TCONS_00009092	NM_152320	0.142097	0.067958	0.328339	0.127217	0.478251
ZNF641	TCONS_00009094	NM_001172682	0.290678	0.466231	0.671661	0.872783	1.60394
ARHGAP9	TCONS_00009314	NM_001080156	0	0.0755081	0	0.65774	N/A
ARHGAP9	TCONS_00009316	NM_001080157	0.0551311	0.0392912	1	0.34226	0.712687
RSRC2	TCONS_00009665	NM_023012	14.0769	39.3867	0.638681	0.717932	2.79797
RSRC2	TCONS_00009666	NR_036434	5.862	13.6781	0.265964	0.249321	2.33335
RSRC2	TCONS_00009667	NR_036435	1.85738	0.970857	0.084271	0.0176966	0.522702
RSRC2	TCONS_00009668	NR_036436	0.244291	0.825656	0.0110837	0.0150499	3.37981
NHLRC3	TCONS_00009798	NM_001012754	6.2476	9.85619	0.748679	0.899081	1.5776
NHLRC3	TCONS_00009799	NM_001017370	2.09723	1.10633	0.251321	0.100919	0.52752
LRCH1	TCONS_00009828	NM_001164211	0.0501289	0.422137	0.0872648	0.998208	8.42103
LRCH1	TCONS_00009829	NM_015116	0.524317	0.000758014	0.912735	0.00179244	0.00144572
ZMYM5	TCONS_00010013	NM_001142684	1.92322	5.04699	0.335963	0.4962	2.62424
ZMYM5	TCONS_00010014	NM_001039649	1.4098	4.93527	0.246275	0.485216	3.50069
ZMYM5	TCONS_00010015	NM_001039650	2.39148	0.189019	0.417762	0.0185836	0.0790385
THSD1	TCONS_00010206	NM_018676	0.805645	0.5003	0.501946	0.276707	0.620993
THSD1	TCONS_00010207	NM_199263	0.799398	1.30775	0.498054	0.723293	1.63592
CMTM5	TCONS_00010378	NM_001037288	0.0191244	0.0652238	0.0668416	0.352164	3.4105
CMTM5	TCONS_00010379	NM_138460	0.266991	0.119985	0.933158	0.647836	0.449397
MAX	TCONS_00011278	NM_002382	3.95402	6.9299	0.413628	0.676572	1.75262
MAX	TCONS_00011279	NM_145112	5.33494	3.1719	0.558085	0.309675	0.594552
MAX	TCONS_00011280	NM_145113	0.050154	0.106981	0.00524658	0.0104447	2.13305
MAX	TCONS_00011281	NM_145116	0.220249	0.0338765	0.0230401	0.00330739	0.15381
ACTN1	TCONS_00011293	NM_001102	43.9075	31.5909	0.991019	0.987682	0.719488
ACTN1	TCONS_00011294	NM_001130004	0.0364696	0.156829	0.000823141	0.00490322	4.30027
ACTN1	TCONS_00011295	NM_001130005	0.361441	0.237161	0.00815794	0.00741478	0.656154
ACYP1	TCONS_00011339	NM_001107	14.0799	9.91799	0.953182	0.871589	0.704408
ACYP1	TCONS_00011340	NM_203488	0.691574	1.46121	0.0468182	0.128411	2.11288
AKT1	TCONS_00011536	NM_005163	9.30455	4.3833	0.886213	0.651649	0.471092
AKT1	TCONS_00011538	NM_001014432	1.19467	2.34317	0.113787	0.348351	1.96135
C15orf23	TCONS_00011717	NM_001142761	0.352575	0.195835	0.387628	0.169629	0.555442
C15orf23	TCONS_00011718	NM_001142762	0.556995	0.958655	0.612372	0.830371	1.72112
TCF12	TCONS_00011873	NM_003205	5.49289	0	0.527806	0	0
TCF12	TCONS_00011875	NM_207037	4.91413	8.11211	0.472194	1	1.65077
LRRC49	TCONS_00011978	NM_001199017	0.0403633	0.0922709	0.233754	0.535322	2.28601
LRRC49	TCONS_00011980	NM_001199018	0.132311	0.0800942	0.766246	0.464678	0.605348
SENP8	TCONS_00011985	NM_001172109	0.0379736	0.0572108	0.0235947	0.0513677	1.50659
SENP8	TCONS_00011988	NM_145204	1.57144	1.05654	0.976405	0.948632	0.672339
PML	TCONS_00012004	NM_033239	1.64307	0.85455	0.36866	0.219289	0.520093
PML	TCONS_00012005	NM_033240	2.28052	1.31316	0.511687	0.336975	0.575816
PML	TCONS_00012007	NM_033247	0.344363	1.12879	0.0772657	0.289663	3.27791
PML	TCONS_00012010	NM_033246	0.188914	0.600408	0.0423872	0.154073	3.17821
LTK	TCONS_00012331	NM_002344	0.744623	3.09379	0.224785	0.776953	4.15484
LTK	TCONS_00012332	NM_206961	2.56798	0.888163	0.775215	0.223047	0.345861
SPG11	TCONS_00012380	NM_001160227	0.113269	0.704455	0.0371423	0.257069	6.21931
SPG11	TCONS_00012381	NM_025137	2.93633	2.03588	0.962858	0.742931	0.693342
MYO5A	TCONS_00012425	NM_000259	1.13466	1.81959	0.404247	0.639899	1.60364
MYO5A	TCONS_00012426	NM_001142495	1.67219	1.02397	0.595753	0.360101	0.612353
IL32	TCONS_00012945	NM_001012631	0.033841	0.143376	0.0448092	0.221927	4.23675
IL32	TCONS_00012947	NM_001012718	0.131915	0.0609216	0.17467	0.0942987	0.461825
IL32	TCONS_00012948	NM_004221	0.413437	0.215575	0.547436	0.333682	0.521422
IL32	TCONS_00012949	NM_001012635	0	0.147339	0	0.228062	N/A
IL32	TCONS_00012950	NM_001012634	0.176031	0.0788375	0.233084	0.12203	0.447861
IL21R	TCONS_00013128	NM_181078	1.13492	0.109346	0.603216	0.193123	0.0963469
IL21R	TCONS_00013129	NM_181079	0.524379	0.148144	0.27871	0.261647	0.282513
IL21R	TCONS_00013130	NM_021798	0.22215	0.308709	0.118074	0.545231	1.38964
SH2B1	TCONS_00013147	NM_001145795	0.316529	0.704409	0.0613438	0.149555	2.22542
SH2B1	TCONS_00013150	NM_001145812	0.965137	1.43642	0.187045	0.304971	1.48831
SH2B1	TCONS_00013151	NM_015503	3.87825	2.56919	0.751611	0.545473	0.662461
SPNS1	TCONS_00013159	NM_001142448	1.38599	0.908132	0.51116	0.29912	0.655223
SPNS1	TCONS_00013161	NM_001142450	1.32547	2.12788	0.48884	0.70088	1.60538
HERPUD1	TCONS_00013336	NM_001010989	1.12764	2.02273	0.0919562	0.0949444	1.79377
HERPUD1	TCONS_00013337	NM_001010990	0.330254	0.15204	0.0269314	0.00713656	0.460373
HERPUD1	TCONS_00013338	NM_014685	10.8049	19.1296	0.881112	0.897919	1.77046
NFAT5	TCONS_00013490	NM_001113178	1.81447	2.58976	0.272411	0.30113	1.42728
NFAT5	TCONS_00013491	NM_006599	2.75338	1.40837	0.413372	0.163761	0.511506
NFAT5	TCONS_00013494	NM_173214	2.09293	4.602	0.314217	0.535108	2.19883
DDX19B	TCONS_00013504	NM_001014449	0.822746	0.429185	0.666658	0.314625	0.521649
DDX19B	TCONS_00013505	NM_001014451	0.411389	0.934933	0.333342	0.685375	2.27263
AXIN1	TCONS_00013661	NM_003502	0.968198	1.81979	0.0939298	0.218307	1.87956
AXIN1	TCONS_00013662	NM_181050	9.33948	6.51612	0.90607	0.781693	0.697696
C16orf13	TCONS_00013666	NM_001040160	0.686706	1.85765	0.0323175	0.115743	2.70516
C16orf13	TCONS_00013668	NM_001040162	11.1777	7.4369	0.526041	0.463366	0.665334
C16orf13	TCONS_00013670	NM_032366	9.3843	6.75519	0.441641	0.420891	0.71984
TK2	TCONS_00014076	NM_001172643	1.24315	0.65034	0.811455	0.850783	0.523139
TK2	TCONS_00014077	NM_001172644	0.223218	0	0.145704	0	0
TK2	TCONS_00014078	NM_001172645	0.0656328	0.114062	0.0428412	0.149217	1.73788
RPAIN	TCONS_00014384	NM_001160267	0.0671305	0.976512	0.00329679	0.0680516	14.5465
RPAIN	TCONS_00014385	NR_027678	1.90995	0.43304	0.093798	0.0301779	0.226728
RPAIN	TCONS_00014389	NM_001160246	14.5819	9.23456	0.71612	0.643542	0.633289
RPAIN	TCONS_00014392	NR_027681	0.968495	0.340436	0.047563	0.0237245	0.35151
RPAIN	TCONS_00014393	NR_027682	0.199477	0.591807	0.00979635	0.0412421	2.96679
RPAIN	TCONS_00014395	NR_027684	2.4461	1.46288	0.120128	0.101946	0.598046
RPAIN	TCONS_00014396	NR_027685	0.189318	1.31034	0.00929744	0.0913156	6.92137
TNFSF13	TCONS_00014447	NM_003808	2.77641	1.61388	0.823252	0.522275	0.581283
TNFSF13	TCONS_00014448	NM_172087	0.201694	0.757526	0.0598056	0.245146	3.75582
TNFSF13	TCONS_00014449	NM_172088	0.394387	0.718692	0.116942	0.232579	1.8223
ZNF207	TCONS_00014693	NM_001032293	47.046	74.7924	0.581198	0.692005	1.58977
ZNF207	TCONS_00014694	NM_001098507	24.4092	17.307	0.301547	0.16013	0.709036
ZNF207	TCONS_00014695	NM_003457	9.49139	15.9813	0.117255	0.147865	1.68377
RARA	TCONS_00014788	NM_001145301	6.6387	2.88725	0.991179	0.959277	0.434912
RARA	TCONS_00014789	NM_001145302	0.0590804	0.12257	0.00882089	0.0407234	2.07463
CACNA1G	TCONS_00015004	NM_198382	0.560266	1.01521	0.370179	1	1.81201
CACNA1G	TCONS_00015009	NM_198387	0.0694176	0	0.0458656	0	0
CACNA1G	TCONS_00015010	NM_198388	0.883817	0	0.583956	0	0
AMZ2	TCONS_00015126	NM_001033570	1.54831	3.66503	0.0910174	0.23295	2.36712
AMZ2	TCONS_00015127	NM_001033571	1.13198	2.20734	0.0665434	0.140299	1.94998
AMZ2	TCONS_00015128	NM_001033572	3.10263	1.07458	0.182388	0.0683005	0.346345
AMZ2	TCONS_00015129	NM_001033574	0.49213	1.36311	0.0289298	0.0866395	2.76982
AMZ2	TCONS_00015130	NM_016627	10.7361	7.42307	0.631121	0.471811	0.691412
C1QTNF1	TCONS_00015243	NM_030968	0.203264	0.0779225	0.204901	0.104882	0.383356
C1QTNF1	TCONS_00015244	NM_198594	1.45523e-05	0.123678	1.46695e-05	0.166469	8498.86
C1QTNF1	TCONS_00015245	NM_198593	0.788734	0.54135	0.795085	0.728649	0.686353
RPTOR	TCONS_00015267	NM_001163034	0.0816109	0.158633	0.0067222	0.0220177	1.94377
RPTOR	TCONS_00015268	NM_020761	12.0589	7.04615	0.993278	0.977982	0.584311
BAIAP2	TCONS_00015270	NM_017450	9.83996	6.51844	0.98505	0.952281	0.662446
BAIAP2	TCONS_00015272	NM_006340	0.149339	0.326643	0.0149499	0.0477194	2.18726
GIT1	TCONS_00015698	NM_001085454	0.995804	1.74899	0.0559585	0.130239	1.75636
GIT1	TCONS_00015699	NM_014030	16.7996	11.6801	0.944042	0.869761	0.695261
MPP3	TCONS_00015975	NM_001932	0.141806	0	0.106277	0	0
MPP3	TCONS_00015976	NR_003562	1.1925	1.81613	0.893723	1	1.52296
EXOC7	TCONS_00016337	NR_028133	0.086623	0.199652	0.141959	0.479059	2.30484
EXOC7	TCONS_00016340	NM_001145297	0.400105	0.154494	0.655699	0.370704	0.386134
EXOC7	TCONS_00016341	NM_001145298	0.123468	0.0626123	0.202342	0.150236	0.507114
PCYT2	TCONS_00016422	NR_033685	0.23299	0.372226	0.527152	0.785968	1.59761
PCYT2	TCONS_00016428	NR_033681	0.208989	0.101363	0.472848	0.214032	0.485016
C17orf62	TCONS_00016455	NM_001100408	3.44756	1.21656	0.407496	0.291085	0.352876
C17orf62	TCONS_00016456	NM_001193653	0.592225	1.91093	0.0700001	0.457226	3.2267
C17orf62	TCONS_00016457	NM_001193654	2.42682	0.19195	0.286846	0.0459276	0.0790953
C17orf62	TCONS_00016462	NR_036518	1.99374	0.859963	0.235657	0.205762	0.431332
TGIF1	TCONS_00016540	NM_173209	0.964209	0.408821	0.129533	0.0385275	0.423996
TGIF1	TCONS_00016541	NM_173208	1.58129	0.522912	0.212433	0.0492795	0.330687
TGIF1	TCONS_00016542	NM_003244	4.66491	9.06821	0.626691	0.854593	1.94392
TGIF1	TCONS_00016544	NM_173210	0.233307	0.611199	0.0313428	0.0575997	2.61972
CABLES1	TCONS_00016602	NR_023359	0.0561289	0.167385	0.00697241	0.0303235	2.98215
CABLES1	TCONS_00016603	NM_001100619	7.99402	5.3526	0.993028	0.969677	0.669576
CABYR	TCONS_00016614	NM_012189	0.781311	2.19258	0.511877	0.752477	2.80628
CABYR	TCONS_00016615	NM_138643	0.49345	0.296083	0.323284	0.101613	0.600026
CABYR	TCONS_00016616	NM_153768	0.251605	0.425155	0.164839	0.14591	1.68977
MBD1	TCONS_00016987	NM_015845	2.36776	3.36488	0.435289	0.501373	1.42112
MBD1	TCONS_00016988	NM_015846	2.54331	0.491326	0.467562	0.0732084	0.193184
MBD1	TCONS_00016989	NM_015847	0.528445	2.85513	0.0971493	0.425419	5.40289
PTBP1	TCONS_00017079	NM_002819	108.163	74.3823	0.977098	0.986711	0.687687
PTBP1	TCONS_00017080	NM_031990	2.47215	0.840641	0.0223323	0.0111514	0.340044
PTBP1	TCONS_00017082	NM_175847	0.0630189	0.161109	0.000569286	0.00213718	2.55652
IZUMO4	TCONS_00017124	NM_001031735	0.0390557	0.31626	0.246594	0.85165	8.09767
IZUMO4	TCONS_00017125	NM_001039846	0.119325	0.0550898	0.753406	0.14835	0.461679
ANGPTL4	TCONS_00017270	NM_001039667	0.130981	0.669349	0.0624534	0.3761	5.11028
ANGPTL4	TCONS_00017271	NM_139314	1.96628	1.11036	0.937547	0.6239	0.564701
FCHO1	TCONS_00017471	NM_001161357	0.239874	0.17038	0.258246	0.186509	0.71029
FCHO1	TCONS_00017472	NM_001161358	0.251319	0.542799	0.270567	0.594182	2.1598
FCHO1	TCONS_00017473	NM_001161359	0.0883461	1.07539e-05	0.0951125	1.17719e-05	0.000121725
FCHO1	TCONS_00017474	NM_015122	0.34932	0.200334	0.376074	0.219298	0.573497
ZNF30	TCONS_00017591	NM_001099438	0.10665	0.0712809	0.0956399	0.0376218	0.668363
ZNF30	TCONS_00017593	NR_024018	1.00847	1.82339	0.90436	0.962378	1.80808
PVR	TCONS_00017826	NM_001135769	0.39281	1.50755	0.0695821	0.285285	3.83786
PVR	TCONS_00017827	NM_006505	5.25246	3.77682	0.930418	0.714715	0.719057
ZNF610	TCONS_00018046	NM_001161425	1.02636	0.709347	0.762637	0.490494	0.691129
ZNF610	TCONS_00018047	NM_001161426	0.28131	0.668518	0.209027	0.462262	2.37645
ZNF610	TCONS_00018048	NM_001161427	0.0381348	0.0683246	0.0283361	0.0472446	1.79166
ZNF419	TCONS_00018265	NM_001098491	0.172139	0.469501	0.100038	0.24901	2.72745
ZNF419	TCONS_00018266	NM_001098492	0.313746	0.087219	0.182333	0.0462584	0.277992
ZNF419	TCONS_00018267	NM_001098493	0.997722	0.642249	0.579825	0.34063	0.643715
ZNF419	TCONS_00018269	NM_001098495	0.000132703	0.264959	7.71202e-05	0.140526	1996.63
ZNF419	TCONS_00018271	NM_024691	0.236989	0.421546	0.137726	0.223576	1.77876
CD209	TCONS_00018497	NM_001144896	0.178236	0.0882257	0.566406	0.36405	0.494994
CD209	TCONS_00018499	NM_001144899	0.0453175	0.0978512	0.144012	0.403768	2.15924
CD209	TCONS_00018501	NR_026692	0.0911254	0.0562683	0.289582	0.232182	0.617482
EMR2	TCONS_00018670	NM_152916	0.654953	1.20272	0.730243	0.840199	1.83635
EMR2	TCONS_00018671	NM_152917	0.00363017	0.10611	0.00404748	0.0741265	29.23
EMR2	TCONS_00018673	NM_152919	0.238314	0.122641	0.265709	0.0856748	0.514619
CEACAM1	TCONS_00019016	NM_001024912	0.199821	0.34041	0.277602	0.778874	1.70357
CEACAM1	TCONS_00019017	NM_001184813	0.213085	0.0459302	0.29603	0.10509	0.215549
CEACAM1	TCONS_00019020	NM_001712	0.306904	0.0507137	0.426368	0.116035	0.165243
IRF3	TCONS_00019227	NM_001197126	0.939817	1.35121	0.408962	0.67148	1.43774
IRF3	TCONS_00019229	NM_001197128	1.35824	0.661076	0.591038	0.32852	0.486715
ZNF83	TCONS_00019366	NM_001105549	0.174084	0.836969	0.0595001	0.308741	4.80785
ZNF83	TCONS_00019368	NM_001105551	2.61435	1.82254	0.893558	0.672299	0.697129
ZNF83	TCONS_00019370	NM_001105553	0.137343	0.0513994	0.0469424	0.0189602	0.374241
ZNF415	TCONS_00019394	NM_001164309	1.15544	0.831992	0.897566	0.728156	0.720065
ZNF415	TCONS_00019397	NR_028343	0.131864	0.310609	0.102434	0.271844	2.35553
LAIR1	TCONS_00019440	NM_002287	0.0631506	9.18795e-06	0.999404	0.000134796	0.000145493
LAIR1	TCONS_00019441	NM_021706	3.76594e-05	0.0681528	0.000595987	0.999865	1809.72
PPM1B	TCONS_00019781	NM_001033556	1.82352	1.13496	0.153987	0.060545	0.622401
PPM1B	TCONS_00019782	NM_001033557	0.150538	0.0874308	0.0127122	0.00466404	0.580789
PPM1B	TCONS_00019783	NM_002706	4.60948	8.85863	0.389248	0.472568	1.92183
PPM1B	TCONS_00019785	NM_177968	5.25849	8.6647	0.444053	0.462223	1.64775
MDH1	TCONS_00019862	NM_001199111	7.77575	5.39174	0.967785	0.783342	0.693404
MDH1	TCONS_00019863	NM_001199112	0.258837	1.49126	0.0322153	0.216658	5.76139
ELMOD3	TCONS_00019971	NM_001135021	1.0335	0.551679	0.323221	0.196353	0.533797
ELMOD3	TCONS_00019972	NM_001135022	1.16892	0.563013	0.365572	0.200387	0.481652
ELMOD3	TCONS_00019974	NM_032213	0.995086	1.69493	0.311207	0.603259	1.7033
FBLN7	TCONS_00020124	NM_001128165	0.0686792	0.147482	0.551401	0.99997	2.1474
FBLN7	TCONS_00020125	NM_153214	0.0558748	4.46087e-06	0.448599	3.0246e-05	7.98369e-05
DBI	TCONS_00020172	NM_020548	0.0484881	0.263378	0.0903319	0.478057	5.43181
DBI	TCONS_00020174	NM_001079863	0.488289	0.287556	0.909668	0.521943	0.588905
DLX1	TCONS_00020354	NM_001038493	0.325388	5.71494	0.0153361	0.27562	17.5635
DLX1	TCONS_00020355	NM_178120	20.8918	15.0199	0.984664	0.72438	0.718938
CGREF1	TCONS_00020877	NM_001166241	0.133081	0.0863378	0.31641	0.1993	0.648761
CGREF1	TCONS_00020880	NM_001166240	0.181726	0.0914852	0.432067	0.211182	0.503424
CGREF1	TCONS_00020882	NM_006569	0.10579	0.255382	0.251523	0.589518	2.41405
LMAN2L	TCONS_00021231	NM_001142292	0.594072	0.331464	0.67638	0.392296	0.557953
LMAN2L	TCONS_00021236	NR_024521	0.284239	0.513469	0.32362	0.607704	1.80647
CACNB4	TCONS_00021456	NM_001005746	0.064114	1.62352e-05	0.999983	0.000209385	0.000253224
CACNB4	TCONS_00021457	NM_000726	1.07993e-06	0.0775212	1.68436e-05	0.999791	71783.5
NDUFS1	TCONS_00021676	NM_001199984	0.224837	0.0764456	0.1142	0.0262673	0.340005
NDUFS1	TCONS_00021679	NM_001199983	1.74397	2.83385	0.8858	0.973733	1.62494
SLC23A3	TCONS_00021749	NM_001144889	0.154503	0.526006	0.683374	0.691827	3.4045
SLC23A3	TCONS_00021750	NM_001144890	0.0252908	0.234308	0.111862	0.308173	9.26455
SLC23A3	TCONS_00021751	NM_144712	0.0462946	0	0.204763	0	0
PAX3	TCONS_00021775	NM_181458	1.34671	0.757235	0.886515	0.495986	0.562285
PAX3	TCONS_00021776	NM_181459	0.0796836	0.539462	0.0524543	0.353345	6.77005
PAX3	TCONS_00021778	NM_181461	0.0927123	0.230031	0.0610308	0.150669	2.48113
C20orf7	TCONS_00021996	NM_024120	3.71133	2.3994	0.791074	0.4743	0.646507
C20orf7	TCONS_00021997	NR_029377	0.980178	2.65942	0.208926	0.5257	2.7132
SRSF6	TCONS_00022188	NM_006275	26.3923	95.3463	0.508563	0.85198	3.61266
SRSF6	TCONS_00022189	NR_034009	25.5035	16.5651	0.491437	0.14802	0.649523
TOX2	TCONS_00022197	NM_001098797	10.9256	6.83419	0.992643	0.955671	0.625521
TOX2	TCONS_00022198	NM_001098796	0.000153927	0.0654325	1.3985e-05	0.00914987	425.088
TOX2	TCONS_00022199	NM_032883	0	0.205197	0	0.0286941	N/A
TOX2	TCONS_00022200	NM_001098798	0.0808189	0.0463724	0.00734279	0.00648457	0.573782
TTPAL	TCONS_00022212	NM_001039199	4.23792	5.79923	0.745796	0.939969	1.36841
TTPAL	TCONS_00022213	NM_024331	1.44449	0.370365	0.254204	0.0600307	0.256398
UBE2C	TCONS_00022254	NM_007019	116.694	81.1476	0.95325	0.875409	0.695388
UBE2C	TCONS_00022257	NM_181802	2.87629	1.38517	0.0234958	0.014943	0.481582
UBE2C	TCONS_00022258	NM_181803	1.31822	7.61611	0.0107683	0.0821615	5.77757
UBE2C	TCONS_00022259	NM_181801	1.52843	2.54794	0.0124854	0.0274868	1.66703
OPRL1	TCONS_00022445	NM_182647	0.819218	1.29691	0.854155	1	1.58311
OPRL1	TCONS_00022446	NM_001200019	0.13988	0	0.145845	0	0
ZMYND8	TCONS_00022792	NM_012408	0	3.82819	0	0.360713	N/A
ZMYND8	TCONS_00022793	NM_183047	11.8707	6.78465	1	0.639287	0.571546
UBE2V1	TCONS_00022813	NM_022442	0.22083	0.403963	0.15838	0.308792	1.82929
UBE2V1	TCONS_00022815	NM_021988	1.10255	0.759935	0.790752	0.580899	0.689252
UBE2V1	TCONS_00022816	NM_199144	0.0709257	0.144307	0.0508681	0.110309	2.03462
TMEM189	TCONS_00022819	NM_001162505	0.0216864	0.159127	0.00109618	0.011282	7.33764
TMEM189	TCONS_00022820	NM_199129	19.762	13.9454	0.998904	0.988718	0.705667
ZFP64	TCONS_00022835	NM_199427	1.53081	0.816148	0.816704	0.43797	0.533148
ZFP64	TCONS_00022837	NM_022088	0.343565	1.04733	0.183296	0.56203	3.04842
B3GALT5	TCONS_00023035	NM_006057	0	0.180647	0	1	N/A
B3GALT5	TCONS_00023037	NM_033171	0.0494671	0	1	0	0
PDE9A	TCONS_00023069	NM_001001567	12.9581	9.15728	0.96992	0.91468	0.706684
PDE9A	TCONS_00023071	NM_001001569	0.140039	0.0768302	0.010482	0.00767423	0.548634
PDE9A	TCONS_00023073	NM_001001571	0.125638	0.429305	0.00940406	0.0428814	3.417
PDE9A	TCONS_00023077	NM_001001575	0.0219178	0.0630598	0.00164056	0.00629876	2.8771
PDE9A	TCONS_00023078	NM_001001576	0	0.238358	0	0.0238085	N/A
PDE9A	TCONS_00023079	NM_001001577	0	0.0466243	0	0.00465709	N/A
PDE9A	TCONS_00023083	NM_001001581	0.114277	0	0.00855369	0	0
BCR	TCONS_00023494	NM_004327	8.72614	6.07984	0.996248	0.992289	0.696739
BCR	TCONS_00023495	NM_021574	0.0328631	0.0472468	0.00375192	0.00771114	1.43769
SLC2A11	TCONS_00023502	NM_001024938	0.767535	1.16536	0.329358	0.54023	1.51832
SLC2A11	TCONS_00023503	NM_030807	0.485591	0.345471	0.208373	0.160151	0.711444
SLC2A11	TCONS_00023504	NM_001024939	1.07727	0.646324	0.462269	0.299619	0.599965
EWSR1	TCONS_00023562	NM_001163287	7.03426	4.41856	0.83782	0.412018	0.628149
EWSR1	TCONS_00023565	NM_001163286	1.36165	6.30564	0.16218	0.587982	4.63088
TOM1	TCONS_00023640	NM_001135730	0.0166956	0.0842085	0.134979	0.685445	5.04375
TOM1	TCONS_00023643	NR_024194	0.106995	0.0386438	0.865021	0.314555	0.361174
PRR5	TCONS_00023782	NM_001017529	0.0947072	0.331229	0.0114089	0.0899871	3.4974
PRR5	TCONS_00023783	NM_001017530	0	0.0671291	0	0.0182374	N/A
PRR5	TCONS_00023787	NM_181333	8.20648	3.28249	0.988591	0.891775	0.399988
ARSA	TCONS_00024274	NM_001085425	0.095749	0	0.176801	0	0
ARSA	TCONS_00024275	NM_001085426	0.445816	0.718806	0.823199	1	1.61234
OGG1	TCONS_00024321	NM_016820	0.275339	0.666741	0.18371	0.557638	2.42153
OGG1	TCONS_00024323	NM_016826	1.22343	0.528912	0.81629	0.442362	0.432319
IL17RC	TCONS_00024344	NM_032732	4.97677	3.64263	0.984936	0.963255	0.731927
IL17RC	TCONS_00024346	NM_153461	0.0761185	0.138954	0.0150644	0.0367449	1.8255
GHRLOS	TCONS_00024360	NR_004431	0.0853242	0.358799	0.280198	0.762734	4.20513
GHRLOS	TCONS_00024361	NR_024144	0	0.111559	0	0.237152	N/A
GHRLOS	TCONS_00024362	NR_024145	0.21919	5.35747e-05	0.719802	0.000113889	0.000244421
TSEN2	TCONS_00024383	NM_001145394	0.165162	0.673933	0.248983	0.851491	4.08044
TSEN2	TCONS_00024384	NM_001145395	0.498184	0.117541	0.751017	0.148509	0.235939
MYD88	TCONS_00024484	NM_001172566	0.599175	1.51795	0.589667	0.784356	2.5334
MYD88	TCONS_00024485	NM_001172567	0.239172	0.109365	0.235377	0.0565111	0.457265
MYD88	TCONS_00024487	NM_001172569	0.177778	0.307968	0.174957	0.159133	1.73232
DAG1	TCONS_00024627	NM_001177641	0	0.483568	0	0.0303828	N/A
DAG1	TCONS_00024630	NM_004393	21.245	15.4323	1	0.969617	0.726397
RBM5	TCONS_00024637	NM_005778	20.3825	11.6316	0.844696	0.492814	0.570666
RBM5	TCONS_00024638	NR_036627	3.74748	11.9708	0.155304	0.507186	3.19436
ACY1	TCONS_00024669	NM_001198895	0.0839447	0	0.449054	0	0
ACY1	TCONS_00024672	NM_001198898	0.102992	0.321711	0.550946	1	3.12365
ARL13B	TCONS_00024784	NM_001174150	1.60822	2.70421	0.923575	0.874538	1.68149
ARL13B	TCONS_00024786	NM_144996	0.0463005	0.195283	0.0265896	0.0631543	4.21773
ARL13B	TCONS_00024787	NM_182896	0.0447317	0.0249027	0.0256887	0.0080535	0.556713
ARL13B	TCONS_00024788	NR_033427	0.0420458	0.167763	0.0241462	0.0542543	3.99001
ATP2C1	TCONS_00024975	NM_001199182	0.0130536	0.0947721	0.00136928	0.0091601	7.26023
ATP2C1	TCONS_00024977	NM_001199179	1.86223	3.1404	0.195342	0.303532	1.68637
ATP2C1	TCONS_00024983	NM_014382	0.935938	2.27895	0.0981768	0.22027	2.43494
ATP2C1	TCONS_00024985	NM_001001486	6.72197	4.83206	0.705112	0.467038	0.718846
MLF1	TCONS_00025135	NM_001130157	0.446566	0.668579	0.890995	0.954495	1.49716
MLF1	TCONS_00025136	NM_001195432	0.0546334	0.0318743	0.109005	0.0455052	0.583421
EIF4G1	TCONS_00025235	NM_001194946	0.0450228	0	0.00986539	0	0
EIF4G1	TCONS_00025238	NM_198242	4.51869	17.9294	0.990135	1	3.96783
IL1RAP	TCONS_00025291	NM_001167930	0.67047	0.310915	0.811	0.34236	0.463727
IL1RAP	TCONS_00025292	NM_134470	0.0232636	0.323228	0.0281396	0.355918	13.8942
IL1RAP	TCONS_00025293	NM_001167928	0.132987	0.27401	0.160861	0.301722	2.06043
SUMF1	TCONS_00025348	NM_001164674	0.149264	0.0270246	0.739927	0.136524	0.181052
SUMF1	TCONS_00025349	NM_001164675	0.0524641	0.170923	0.260073	0.863476	3.2579
SGOL1	TCONS_00025459	NM_001012409	1.37295	3.19579	0.897174	0.99506	2.32768
SGOL1	TCONS_00025463	NM_001199253	0.157356	0.0158656	0.102826	0.00494001	0.100826
ACAA1	TCONS_00025511	NM_001130410	0.498706	1.03073	0.126359	0.410728	2.06681
ACAA1	TCONS_00025513	NR_024024	3.44803	1.47879	0.873641	0.589272	0.42888
CLDND1	TCONS_00025864	NM_001040182	0.119886	0.201103	0.169192	0.223094	1.67745
CLDND1	TCONS_00025866	NM_001040199	0.437361	0.227789	0.617238	0.252699	0.520826
CLDND1	TCONS_00025868	NM_019895	0.151331	0.472534	0.21357	0.524207	3.12252
TPRA1	TCONS_00026018	NM_016372	0.072203	0.16465	0.00997321	0.0467563	2.28038
TPRA1	TCONS_00026020	NM_001136053	7.16749	3.3568	0.990027	0.953244	0.468337
SHOX2	TCONS_00026182	NM_003030	0.279467	1.91861	0.17622	1	6.86525
SHOX2	TCONS_00026183	NM_006884	1.30643	0	0.82378	0	0
DNAJC19	TCONS_00026281	NR_033722	0.430058	0.956282	0.302154	0.767014	2.22361
DNAJC19	TCONS_00026285	NR_033724	0.717364	0.267893	0.504011	0.214871	0.373441
DNAJC19	TCONS_00026286	NR_033725	0.275887	0.0225844	0.193835	0.0181145	0.0818611
DGKG	TCONS_00026320	NM_001080744	0.156113	0.284279	0.267153	0.895917	1.82098
DGKG	TCONS_00026321	NM_001080745	0.428245	0.0330261	0.732847	0.104083	0.0771196
SPP1	TCONS_00026776	NM_000582	1.43319	0.966645	0.949106	0.856579	0.674471
SPP1	TCONS_00026778	NM_001040060	0.0768513	0.16185	0.0508935	0.143421	2.10602
PALLD	TCONS_00027028	NM_001166108	0.244767	0.384487	0.495733	0.730507	1.57083
PALLD	TCONS_00027029	NM_016081	0.248981	0.141842	0.504267	0.269493	0.56969
ZFYVE28	TCONS_00027133	NM_001172656	0.0292246	0.084622	0.0322646	0.189265	2.89557
ZFYVE28	TCONS_00027134	NM_020972	0.438565	0.265762	0.484186	0.594401	0.605981
ZFYVE28	TCONS_00027137	NM_001172658	0.213997	0.079143	0.236258	0.17701	0.369832
ZFYVE28	TCONS_00027139	NM_001172657	0.223992	0.0175821	0.247292	0.039324	0.0784943
RAI14	TCONS_00027877	NM_001145520	0.148775	0.300635	0.640802	0.917023	2.02074
RAI14	TCONS_00027881	NM_001145523	0.0833949	0.0272031	0.359198	0.0829772	0.326196
RAD17	TCONS_00027999	NM_133338	0.520363	1.81238	0.220701	0.747029	3.48291
RAD17	TCONS_00028001	NM_133344	0.844138	0	0.358023	0	0
RAD17	TCONS_00028002	NM_002873	0.993274	0.613736	0.421276	0.252971	0.617892
HSD17B4	TCONS_00028180	NM_001199292	0.159372	0.114327	0.264001	0.0899167	0.717359
HSD17B4	TCONS_00028181	NM_001199291	0.444308	1.15715	0.735999	0.910083	2.60439
RNF14	TCONS_00028411	NM_183399	0.818982	0	0.290437	0	0
RNF14	TCONS_00028413	NM_183398	1.62338	3.51352	0.575702	0.639964	2.16432
RNF14	TCONS_00028414	NM_183400	0.377465	1.97666	0.133861	0.360036	5.23667
SGCD	TCONS_00028498	NM_000337	1.75522	0.842153	0.863181	0.65403	0.479799
SGCD	TCONS_00028499	NM_001128209	0.278212	0.445484	0.136819	0.34597	1.60124
TERT	TCONS_00028673	NM_001193376	0.0226832	0.0681852	0.0175166	0.080293	3.00598
TERT	TCONS_00028674	NM_198253	1.27227	0.78102	0.982483	0.919707	0.613879
P4HA2	TCONS_00029045	NM_004199	0.125576	0.195644	0.0129446	0.0304789	1.55797
P4HA2	TCONS_00029048	NM_001017974	9.57545	6.22336	0.987055	0.969521	0.649929
FAM13B	TCONS_00029105	NM_001101800	0.600007	0	0.268744	0	0
FAM13B	TCONS_00029106	NM_001101801	1.63263	4.31581	0.731256	1	2.64347
FGF1	TCONS_00029174	NM_001144934	0	0.0774243	0	0.38734	N/A
FGF1	TCONS_00029176	NR_026695	0.27893	0.122463	1	0.61266	0.439046
ATAT1	TCONS_00029666	NR_033821_3	2.0151	3.12397	0.481359	0.465953	1.55028
ATAT1	TCONS_00029667	NR_033822_1	0.206179	0	0.0492513	0	0
ATAT1	TCONS_00029670	NR_033823_5	1.96499	3.5805	0.469389	0.534047	1.82215
PPARD	TCONS_00029829	NM_001171820	0.32085	0.500313	0.0460404	0.106054	1.55934
PPARD	TCONS_00029830	NM_006238	6.64803	4.21722	0.95396	0.893946	0.634356
SRSF3	TCONS_00029847	NR_036610	5.74987	1.37442	0.0608563	0.00964617	0.239035
SRSF3	TCONS_00029848	NM_003017	88.7329	141.109	0.939144	0.990354	1.59027
NCOA7	TCONS_00030185	NM_001122842	1.04212	2.15078	0.251598	0.528716	2.06385
NCOA7	TCONS_00030187	NM_181782	3.09989	1.91715	0.748402	0.471284	0.618457
SLC22A1	TCONS_00030343	NM_003057	0.258535	0.110408	0.994238	0.477626	0.427052
SLC22A1	TCONS_00030344	NM_153187	0.00149837	0.120752	0.00576222	0.522374	80.5889
C6orf52	TCONS_00030435	NM_001145020	0	0.0706365	0	1	N/A
C6orf52	TCONS_00030436	NR_026737	0.0669281	0	1	0	0
KIF13A	TCONS_00030463	NM_001105566	0.14094	0	0.998841	0	0
KIF13A	TCONS_00030464	NM_001105567	0.000163474	0.754926	0.00115854	1	4618.02
PGM3	TCONS_00030947	NM_001199918	0.123694	0.470982	0.449994	0.818137	3.80764
PGM3	TCONS_00030949	NM_001199917	0.151185	0.104694	0.550006	0.181863	0.692489
CD164	TCONS_00031042	NM_001142401	0.260935	0.17235	0.0519433	0.012108	0.660509
CD164	TCONS_00031043	NM_001142402	4.65329	12.3986	0.926312	0.871034	2.66448
CD164	TCONS_00031044	NM_001142403	0.109232	1.66339	0.0217444	0.116858	15.228
ECHDC1	TCONS_00031116	NM_001139510	6.79652	3.3673	0.910974	0.653365	0.495445
ECHDC1	TCONS_00031118	NM_001105544	0.268404	0.831379	0.0359756	0.161314	3.09749
ECHDC1	TCONS_00031119	NM_001105545	0.395796	0.955103	0.0530506	0.185321	2.41312
NUDT1	TCONS_00033439	NM_198949	0.91669	0.235033	0.362111	0.0738275	0.256393
NUDT1	TCONS_00033440	NM_198950	1.47454	2.72252	0.582473	0.855186	1.84635
NUDT1	TCONS_00033443	NM_198954	0.140288	0.225989	0.0554166	0.0709867	1.61089
ADCYAP1R1	TCONS_00033595	NM_001118	0.13779	0.0537046	0.709674	0.261249	0.389757
ADCYAP1R1	TCONS_00033596	NM_001199635	0.0563696	0.151864	0.290326	0.738751	2.69408
C7orf10	TCONS_00033631	NM_001193311	0.154849	0.30896	0.107186	0.249513	1.99523
C7orf10	TCONS_00033633	NM_001193313	1.28983	0.929293	0.892814	0.750487	0.720477
LAT2	TCONS_00033777	NM_014146	0.382676	0.631784	0.64986	0.829376	1.65096
LAT2	TCONS_00033778	NM_032463	0.206183	0.129974	0.35014	0.170624	0.630382
DMTF1	TCONS_00033848	NM_001142326	0.466338	2.26749	0.189577	0.634524	4.86233
DMTF1	TCONS_00033850	NR_024549	1.99355	1.30604	0.810423	0.365476	0.655133
TAC1	TCONS_00033913	NM_013996	0.012012	0.131381	0.0405213	0.302283	10.9375
TAC1	TCONS_00033914	NM_013997	0.284425	0.13964	0.959479	0.321286	0.490955
TAC1	TCONS_00033915	NM_013998	0	0.163608	0	0.376431	N/A
CPA4	TCONS_00034158	NM_001163446	0.0227942	0.0897346	0.0011428	0.00825606	3.93673
CPA4	TCONS_00034159	NM_016352	19.9232	10.7792	0.998857	0.991744	0.541038
KIAA0895	TCONS_00034550	NM_001199707	0.169133	0.525952	0.207035	0.495168	3.10969
KIAA0895	TCONS_00034551	NM_001199706	0.448321	0.0876982	0.548787	0.0825652	0.195615
KIAA0895	TCONS_00034554	NM_001199708	0.199477	0.448519	0.244179	0.422267	2.24847
CAMK2B	TCONS_00034597	NM_172081	0.0783651	0.208309	0.372736	1	2.65819
CAMK2B	TCONS_00034599	NM_172083	0.131878	0	0.627264	0	0
TBRG4	TCONS_00034616	NM_004749	46.6798	23.0037	1	0.741371	0.492798
TBRG4	TCONS_00034617	NM_030900	0	8.02491	0	0.258629	N/A
KRIT1	TCONS_00034770	NM_004912	1.93331	1.32813	0.924772	0.819892	0.686972
KRIT1	TCONS_00034778	NM_194456	0.15727	0.291755	0.0752279	0.180108	1.85512
CYP3A5	TCONS_00034848	NR_033807	0.164747	0.0375065	1	0.365541	0.227661
CYP3A5	TCONS_00034852	NR_033810	0	0.065099	0	0.634459	N/A
GATS	TCONS_00034879	NM_178831	0.0208047	0.169776	0.123473	1	8.16046
GATS	TCONS_00034880	NR_028039	0.147691	0	0.876527	0	0
NRCAM	TCONS_00034965	NM_001193583	0.386476	0.882674	0.241357	0.678907	2.2839
NRCAM	TCONS_00034966	NM_001193584	1.21479	0.417466	0.758643	0.321093	0.343653
IMPDH1	TCONS_00035037	NM_001142575	0.701253	1.20111	0.796986	0.824257	1.71281
IMPDH1	TCONS_00035041	NM_000883	0.105423	0.256093	0.119815	0.175743	2.42919
IMPDH1	TCONS_00035043	NM_001142576	0.0732053	0	0.0831991	0	0
C8orf58	TCONS_00035361	NM_001013842	1.05341	0.770946	0.426477	0.205238	0.731857
C8orf58	TCONS_00035362	NM_001198827	1.41662	2.9854	0.573523	0.794762	2.10741
BAALC	TCONS_00035687	NM_001024372	0.0317372	0.0587124	0.0285379	0.0850405	1.84996
BAALC	TCONS_00035688	NM_024812	1.08037	0.631693	0.971462	0.91496	0.584701
OXR1	TCONS_00035700	NM_001198533	0.242812	0.16247	0.040319	0.0143916	0.669118
OXR1	TCONS_00035704	NM_001198534	1.50429	3.41189	0.249788	0.302225	2.26811
OXR1	TCONS_00035705	NM_001198535	4.27517	7.71488	0.709893	0.683383	1.80458
TNFRSF10B	TCONS_00035972	NM_003842	14.3459	9.66999	0.975556	0.89298	0.674059
TNFRSF10B	TCONS_00035974	NR_027140	0.359453	1.15891	0.0244437	0.10702	3.22409
GSR	TCONS_00036022	NM_001195102	0.415993	0.253054	0.697786	0.422884	0.608313
GSR	TCONS_00036023	NM_001195103	0.180168	0.345346	0.302214	0.577116	1.9168
PLAG1	TCONS_00036135	NM_001114634	1.58767	0.998315	0.491918	0.150465	0.628793
PLAG1	TCONS_00036136	NM_001114635	1.19135	4.1178	0.369124	0.620631	3.45641
PLAG1	TCONS_00036137	NM_002655	0.448488	1.51874	0.138958	0.228903	3.38636
STAU2	TCONS_00036210	NM_001164381	0.463229	0.00011123	0.919007	0.00190345	0.000240119
STAU2	TCONS_00036216	NM_001164384	0.0408247	0.0583247	0.0809928	0.998097	1.42866
IL7	TCONS_00036227	NM_000880	0	0.081471	0	0.743381	N/A
IL7	TCONS_00036230	NM_001199888	0.0857493	0.0281242	1	0.256619	0.327982
NCALD	TCONS_00036363	NM_001040624	0.167275	0	1	0	0
NCALD	TCONS_00036364	NM_001040625	0	0.0501094	0	1	N/A
LOC57653	TCONS_00036911	NR_036527	0.120994	0.262489	0.495443	0.803144	2.16944
LOC57653	TCONS_00036913	NR_036529	0.12322	0.064338	0.504557	0.196856	0.522139
C9orf30	TCONS_00036934	NM_001198807	0.209369	0.647485	0.0204889	0.0988771	3.09255
C9orf30	TCONS_00036935	NM_080655	10.0093	5.9009	0.979511	0.901123	0.589542
GSN	TCONS_00037029	NM_001127663	0.26344	0.135665	0.566844	0.225598	0.514975
GSN	TCONS_00037033	NM_001127667	0.201309	0.465691	0.433156	0.774402	2.31331
NEK6	TCONS_00037061	NM_001145001	0.444151	0.822315	0.69929	1	1.85143
NEK6	TCONS_00037065	NM_001166171	0.190995	0	0.30071	0	0
APTX	TCONS_00037450	NM_001195254	0.219464	0.15341	0.814032	0.448082	0.699021
APTX	TCONS_00037461	NM_001195252	0.0501371	0.18896	0.185968	0.551918	3.76887
GNE	TCONS_00037533	NM_001190384	0.0580054	0.197371	0.0372445	0.0723609	3.40263
GNE	TCONS_00037537	NM_001128227	1.35091	2.42645	0.867402	0.889594	1.79616
GNE	TCONS_00037538	NM_001190388	0.148505	0.103772	0.0953532	0.0380453	0.698778
PRRG1	TCONS_00038294	NM_000950	0.0744464	0.263212	0.101765	0.397784	3.53559
PRRG1	TCONS_00038297	NM_001173490	0.657105	0.398483	0.898235	0.602216	0.606422
PQBP1	TCONS_00038388	NM_001032382	12.1106	8.68189	0.901233	0.88839	0.716884
PQBP1	TCONS_00038393	NM_001167990	0.0504861	0.140981	0.00375702	0.0144261	2.79247
PQBP1	TCONS_00038394	NM_001032384	0.12563	0.228393	0.00934899	0.0233707	1.81798
PQBP1	TCONS_00038395	NM_005710	1.1511	0.721346	0.0856612	0.073813	0.626658
STARD8	TCONS_00038549	NM_001142503	0.820185	0.357035	0.242257	0.319105	0.43531
STARD8	TCONS_00038550	NM_014725	0.0197582	0.116865	0.00583595	0.10445	5.91476
STARD8	TCONS_00038551	NM_001142504	2.54566	0.644965	0.751907	0.576446	0.253359
BHLHB9	TCONS_00038711	NM_001142524	0.376909	0.272956	0.403026	0.183285	0.724196
BHLHB9	TCONS_00038713	NM_001142526	0.391939	0.757762	0.419097	0.508823	1.93337
BHLHB9	TCONS_00038714	NM_001142527	0.0672562	0.277235	0.0719165	0.186158	4.12207
BHLHB9	TCONS_00038715	NM_001142528	0.0990937	0.181292	0.10596	0.121734	1.8295
ALG13	TCONS_00038790	NM_001168385	0.079366	0.348498	0.0227005	0.103792	4.39102
ALG13	TCONS_00038795	NM_001099922	2.77473	1.89043	0.793636	0.563022	0.681302
ALG13	TCONS_00038796	NR_033124	0.137746	0.277481	0.0393985	0.0826415	2.01444
ALG13	TCONS_00038797	NR_033129	0.423678	0.184888	0.121182	0.0550648	0.436388
ALG13	TCONS_00038800	NR_033128	0.0807037	0.656349	0.0230831	0.195479	8.13282
PLXNB3	TCONS_00039056	NM_001163257	0.224518	0	0.232824	0	0
PLXNB3	TCONS_00039057	NM_005393	0.739809	1.51364	0.767176	1	2.04599
ZNF182	TCONS_00039358	NM_006962	0.090661	0	0.179132	0	0
ZNF182	TCONS_00039359	NM_001178099	0.415452	1.20131	0.820868	1	2.89157
RLIM	TCONS_00039565	NM_016120	8.46037	5.24696	0.764912	0.37272	0.620181
RLIM	TCONS_00039566	NM_183353	2.60021	8.83051	0.235088	0.62728	3.39608
MORF4L2	TCONS_00039652	NM_001142426	1.02078	7.5637	0.136607	0.477803	7.40973
MORF4L2	TCONS_00039653	NM_001142429	0.763528	1.41123	0.10218	0.0891482	1.8483
MORF4L2	TCONS_00039654	NM_001142430	0.0628689	0.872571	0.00841351	0.0551208	13.8792
MORF4L2	TCONS_00039656	NM_001142419	4.30362	2.00534	0.575937	0.126679	0.465966
MORF4L2	TCONS_00039657	NM_001142420	0.580938	2.58506	0.0777447	0.1633	4.4498
MORF4L2	TCONS_00039659	NM_001142422	0.418655	0.182228	0.056027	0.0115115	0.43527
MORF4L2	TCONS_00039661	NM_001142428	0.236107	1.04742	0.0315973	0.0661661	4.43621
MORF4L2	TCONS_00039663	NM_001142432	0.0858802	0.162602	0.011493	0.0102717	1.89336
IGSF1	TCONS_00039806	NM_001555	0.0680994	0	0.444472	0	0
IGSF1	TCONS_00039808	NM_205833	0.0851149	0.231653	0.555528	1	2.72165
FGF13	TCONS_00039881	NM_004114	1.19166	2.02982	0.639327	0.864831	1.70335
FGF13	TCONS_00039883	NM_001139502	0.586864	0	0.314853	0	0
FGF13	TCONS_00039884	NM_001139498	0.0854048	0.31725	0.0458198	0.135169	3.71466
FMR1-AS1	TCONS_00039941	NR_024501	0.0307809	0.0830727	0.390542	0.803748	2.69884
FMR1-AS1	TCONS_00039942	NR_024502	0.0480349	0.020284	0.609458	0.196252	0.422276
FAM3A	TCONS_00040036	NM_001171133	0.113648	0.182614	0.114743	0.262659	1.60684
FAM3A	TCONS_00040037	NM_001171134	0.461029	0.279624	0.465472	0.402191	0.606521
FAM3A	TCONS_00040039	NR_033237	0.415778	0.233013	0.419785	0.335149	0.560426

## Sheet: Supplementary data 4
		Cuffdiff Transcript (v 2.0.2)
			EV71_0	EV71_4	EV71_8
	Cuffdiff Id	Transcript Id	FPKM	FPKM	FPKM
IKKε v1	TCONS_00001702	NM_014002	3.31427	2.47583	1.96381
IKKε v2	TCONS_00001701	NM_001193322	0.52746	0.585743	0.903318
IKKε v3	TCONS_00001700	NM_001193321	0.82427	0.811323	0.5889
		Sum	4.666	3.8729	3.45603
		Ratio	IKKε v1	IKKε v2	IKKε v3
		Mock infection	0.710302	0.113043	0.176655
		4	0.639271	0.151242	0.209487
		8	0.568227	0.261375	0.170398

## Sheet: Supplementary data 5
Sample	Probes
	Hs01063858	Hs01069870	Hs01063855
RD_Mock infection	3330	2960	2780
RD_4 h.p.i.	5140	4450	3820
RD_8 h.p.i.	1750	1436	1026
Sample	Copies of each IKKε
	IKKε v1	IKKε v2	IKKε v3
RD_Mock infection	2410	550	370
RD_4 h.p.i.	3130	1320	690
RD_8 h.p.i.	712	724	314
Sample	Ratio of each IKKε
	IKKε v1	IKKε v2	IKKε v3
RD_Mock infection	0.723724	0.165165	0.111111
RD_4 h.p.i.	0.608949	0.256809	0.134241
RD_8 h.p.i.	0.406857	0.413714	0.179429

## Sheet: Supplementary data 6
Sample	Probes
	Hs01063858	Hs01069870	Hs01063855
SH-SY5Y_Mock infection	2620	2120	2440
SH-SY5Y_12 h.p.i.	3260	2120	2900
SH-SY5Y_24 h.p.i.	2440	1656	2140
Sample	Copies of each IKKε
	IKKε v1	IKKε v2	IKKε v3
SH-SY5Y_Mock infection	1940	180	500
SH-SY5Y_12 h.p.i.	1760	360	1140
SH-SY5Y_24 h.p.i.	1356	300	784
Sample	Ratio of each IKKε
	IKKε v1	IKKε v2	IKKε v3
SH-SY5Y_Mock infection	0.740458	0.0687023	0.19084
SH-SY5Y_12 h.p.i.	0.539877	0.110429	0.349693
SH-SY5Y_24 h.p.i.	0.555738	0.122951	0.321311

## Sheet: Supplementary data 7
PRDIII-I pGL					IRF3-Luc					IRF7-Luc
	FF					FF					FF
Ctrl	14520	14580	11990		Ctrl	40795	40145	39332		Ctrl	2887	2833	2895
IKKε v1	7360	7710	8630		IKKε v1	164407	168971	173892		IKKε v1	19591	18457	18993
IKKε v2	4840	6250	6600		IKKε v2	103977	109695	109406		IKKε v2	13528	14435	14250
IKKε v3	5740	4170	4940		IKKε v3	118880	121832	124085		IKKε v3	6269	6784	6561
	RL					RL					RL
Ctrl	2009	2000	1662		Ctrl	2041	2000	2104		Ctrl	9269	10166	9806
IKKε v1	896	887	972		IKKε v1	15172	15673	15894		IKKε v1	25036	23407	26368
IKKε v2	191	241	294		IKKε v2	6686	6805	6805		IKKε v2	9610	10105	10477
IKKε v3	863	804	842		IKKε v3	12064	13081	11919		IKKε v3	25717	27429	27227
	Ratio					Ratio					Ratio
Ctrl	7.22748	7.29	7.2142		Ctrl	19.9878	20.0725	18.6939		Ctrl	0.311468	0.278674	0.295227
IKKε v1	8.21429	8.69222	8.8786		IKKε v1	10.8362	10.781	10.9407		IKKε v1	0.782513	0.788525	0.720305
IKKε v2	25.3403	25.9336	22.449		IKKε v2	15.5515	16.1198	16.0773		IKKε v2	1.4077	1.4285	1.36012
IKKε v3	6.65122	5.18657	5.86698		IKKε v3	9.85411	9.31366	10.4107		IKKε v3	0.243769	0.247329	0.240974
	Average	Fold change	SD			Average	Fold change	SD			Average	Fold change	SD
Ctrl	7.24389	1	0.00558798		Ctrl	19.5847	1	0.0394503		Ctrl	0.295123	1	0.0555612
IKKε v1	8.59504	1.18652	0.0473026		IKKε v1	10.8527	0.554139	0.00414169		IKKε v1	0.763781	2.58801	0.127984
IKKε v2	24.5743	3.39242	0.257366		IKKε v2	15.9162	0.812683	0.0161641		IKKε v2	1.39877	4.73963	0.118772
IKKε v3	5.90159	0.814699	0.10118		IKKε v3	9.85949	0.503427	0.0280082		IKKε v3	0.244024	0.826855	0.0107935

## Sheet: Supplementary data 8
	IFNb-Mock infection					IFNb-8 h.p.i.
	Ctrl	IKKε v1	IKKε v2	IKKε v3		Ctrl	IKKε v1	IKKε v2	IKKε v3
	36.6076	36.1547	36.4734	37.0589		31.5388	31.2206	28.9866	31.9665
	36.9457	36.7299	36.5229	36.7214		31.5001	31.3342	28.999	32.027
	36.7701	36.3075	36.7246	36.6779		31.5168	31.3798	28.9394	31.9095
	TBP					TBP
	Ctrl	IKKε v1	IKKε v2	IKKε v3		Ctrl	IKKε v1	IKKε v2	IKKε v3
	31.2603	30.8245	31.7499	31.587		28.7346	28.8275	29.317	29.0293
	31.3684	30.8567	31.7417	31.6735		28.8105	28.8482	29.2648	29.0659
	31.3555	30.7725	31.8005	31.7688		28.8272	28.7522	29.3078	29.0055
Average	31.3281	30.8179	31.764	31.6764		28.7907	28.8093	29.2965	29.0336
	-5.27953	-5.33678	-4.70933	-5.38245		-2.74803	-2.41128	0.309974	-2.93294
	-5.61762	-5.912	-4.75891	-5.04495		-2.70938	-2.52495	0.297579	-2.99345
	-5.44204	-5.48966	-4.96054	-5.00143		-2.72606	-2.57052	0.357133	-2.87595
	0.0257456	0.024744	0.0382253	0.0239729		0.148854	0.187989	1.23969	0.130947
	0.020367	0.0166077	0.0369338	0.0302913		0.152895	0.173746	1.22908	0.125569
	0.0230029	0.0222561	0.0321166	0.0312191		0.151138	0.168344	1.28088	0.136223
Average	0.0230385					0.150963
Fold change	1.1175	1.07403	1.65919	1.04056		6.46111	8.15977	53.8093	5.68385
	0.884041	0.720868	1.60313	1.31481		6.63652	7.54156	53.3489	5.45039
	0.998457	0.966038	1.39404	1.35508		6.56023	7.30707	55.5973	5.91286
Average	1	0.920311	1.55212	1.23682		6.55262	7.66947	54.2518	5.68236
SD	0.116738	0.180965	0.139741	0.171155		0.0879521	0.440501	1.18771	0.231238

## Sheet: Supplementary data 9
OAS1 promoter-Mock infection					OAS1 promoter-8 h.p.i.					ISG56 promoter-Mock infection					ISG56 promoter-8 h.p.i.
	FF					FF					FF					FF
Ctrl	32150	33750	32430		Ctrl	32936	33314	34050		Ctrl	580520	580240	586260		Ctrl	419226	411030	422290
IKKε v1	52270	49220	50910		IKKε v1	73867	75312	78820		IKKε v1	627320	631920	622040		IKKε v1	1300050	1286244	1318937
IKKε v2	28760	27620	29880		IKKε v2	1125920	1147930	1153160		IKKε v2	587580	587540	582020		IKKε v2	16947880	17375880	17273690
IKKε v3	21480	21880	21540		IKKε v3	55587	54844	54823		IKKε v3	676320	670880	669190		IKKε v3	663511	693946	700580
	RL					RL					RL					RL
Ctrl	11810	12110	11800		Ctrl	6502	6867	7114		Ctrl	6290	6540	6450		Ctrl	10125	10703	11082
IKKε v1	10510	10400	10270		IKKε v1	14810	14827	15394		IKKε v1	12060	12410	11600		IKKε v1	29368	30028	30440
IKKε v2	14100	14160	13920		IKKε v2	9713	10249	10352		IKKε v2	8150	7650	7710		IKKε v2	16144	16003	15727
IKKε v3	7800	7820	7910		IKKε v3	11548	11311	11878		IKKε v3	14180	13680	13650		IKKε v3	11218	11961	12291
	Ratio					Ratio					Ratio					Ratio
Ctrl	2.72227	2.78695	2.74831		Ctrl	5.06552	4.85132	4.78634		Ctrl	92.2925	88.7217	90.893		Ctrl	41.405	38.4033	38.1059
IKKε v1	4.97336	4.73269	4.95716		IKKε v1	4.98764	5.07938	5.12018		IKKε v1	52.0166	50.9202	53.6241		IKKε v1	44.2676	42.8348	43.3291
IKKε v2	2.03972	1.95056	2.14655		IKKε v2	115.919	112.004	111.395		IKKε v2	72.0957	76.8026	75.489		IKKε v2	1049.79	1085.79	1098.35
IKKε v3	2.75385	2.79795	2.72314		IKKε v3	4.81356	4.84873	4.61551		IKKε v3	47.6953	49.0409	49.0249		IKKε v3	59.147	58.0174	56.9994
	Average	Fold change	SD			Average	Fold change	SD			Average	Fold change	SD			Average	Fold change	SD
Ctrl	2.75251	1	0.0118242		Ctrl	4.90106	1.78058	0.0530737		Ctrl	90.6358	1	0.0198515		Ctrl	39.3047	0.433656	0.0201352
IKKε v1	4.88774	1.77574	0.0488703		IKKε v1	5.0624	1.83919	0.0246607		IKKε v1	52.187	0.575788	0.015005		IKKε v1	43.4772	0.479691	0.00802953
IKKε v2	2.04561	0.74318	0.0356497		IKKε v2	113.106	41.0919	0.891923		IKKε v2	74.7958	0.825235	0.0267976		IKKε v2	1077.98	11.8935	0.278048
IKKε v3	2.75831	1.00211	0.0136634		IKKε v3	4.75927	1.72906	0.04568		IKKε v3	48.5871	0.536069	0.00852083		IKKε v3	58.0546	0.640527	0.0118526

[truncated: 3 more sheets: Supplementary data 10, Supplementary data 11, Supplementary data 12]
